# Supplementary material for: A polymorphic residue that attenuates the antiviral potential of interferon lambda 4 in hominid lineages
Source: PLoS Pathog. 2018 Oct 11;14(10):e1007307. doi: 10.1371/journal.ppat.1007307 (PMC6181419; doi:10.1371/journal.ppat.1007307)
Supplement: S1 Data — The information provided include (i) complete SNP numbering, alleles and genotypes obtained from the 1000 Genomes Project Database, (ii) geographical/ethnic localisation of non-synonymous variants, and (iii) select genotypes for IFNL variants in African hunter-gatherers and Archaic human genomes. (XLSX) [file ppat.1007307.s014.xlsx]

## Sheet: IFNL4 variants complete
ID	Chr: bp	Alleles	Residue	Change	Population	Allele: frequency (count)	Genotype: frequency (count)
rs528628590	19:39739198	C/A	8	A>S	1000GENOMES:phase_3:ALL	C: 1.000 (5007)A: 0.000 (1)	C|C: 1.000 (2503)A|C: 0.000 (1)
					1000GENOMES:phase_3:AFR	C: 0.999 (1321)A: 0.001 (1)	C|C: 0.998 (660)A|C: 0.002 (1)
					1000GENOMES:phase_3:ACB	C: 1.000 (192)	C|C: 1.000 (96)
					1000GENOMES:phase_3:ASW	C: 1.000 (122)	C|C: 1.000 (61)
					1000GENOMES:phase_3:ESN	C: 1.000 (198)	C|C: 1.000 (99)
					1000GENOMES:phase_3:LWK	C: 1.000 (198)	C|C: 1.000 (99)
					1000GENOMES:phase_3:MAG	C: 1.000 (226)	C|C: 1.000 (113)
					1000GENOMES:phase_3:MSL	C: 1.000 (170)	C|C: 1.000 (85)
					1000GENOMES:phase_3:YRI	C: 0.995 (215)A: 0.005 (1)	C|C: 0.991 (107)A|C: 0.009 (1)
					1000GENOMES:phase_3:AMR	C: 1.000 (694)	C|C: 1.000 (347)
					1000GENOMES:phase_3:CLM	C: 1.000 (188)	C|C: 1.000 (94)
					1000GENOMES:phase_3:MXL	C: 1.000 (128)	C|C: 1.000 (64)
					1000GENOMES:phase_3:PEL	C: 1.000 (170)	C|C: 1.000 (85)
					1000GENOMES:phase_3:PUR	C: 1.000 (208)	C|C: 1.000 (104)
					1000GENOMES:phase_3:EAS	C: 1.000 (1008)	C|C: 1.000 (504)
					1000GENOMES:phase_3:CDX	C: 1.000 (186)	C|C: 1.000 (93)
					1000GENOMES:phase_3:CHB	C: 1.000 (206)	C|C: 1.000 (103)
					1000GENOMES:phase_3:CHS	C: 1.000 (210)	C|C: 1.000 (105)
					1000GENOMES:phase_3:JPT	C: 1.000 (208)	C|C: 1.000 (104)
					1000GENOMES:phase_3:KHV	C: 1.000 (198)	C|C: 1.000 (99)
					1000GENOMES:phase_3:EUR	C: 1.000 (1006)	C|C: 1.000 (503)
					1000GENOMES:phase_3:CEU	C: 1.000 (198)	C|C: 1.000 (99)
					1000GENOMES:phase_3:FIN	C: 1.000 (198)	C|C: 1.000 (99)
					1000GENOMES:phase_3:GBR	C: 1.000 (182)	C|C: 1.000 (91)
					1000GENOMES:phase_3:IBS	C: 1.000 (214)	C|C: 1.000 (107)
					1000GENOMES:phase_3:TSI	C: 1.000 (214)	C|C: 1.000 (107)
					1000GENOMES:phase_3:SAS	C: 1.000 (978)	C|C: 1.000 (489)
					1000GENOMES:phase_3:BEB	C: 1.000 (172)	C|C: 1.000 (86)
					1000GENOMES:phase_3:GIH	C: 1.000 (206)	C|C: 1.000 (103)
					1000GENOMES:phase_3:ITU	C: 1.000 (204)	C|C: 1.000 (102)
					1000GENOMES:phase_3:PJL	C: 1.000 (192)	C|C: 1.000 (96)
					1000GENOMES:phase_3:STU	C: 1.000 (204)	C|C: 1.000 (102)
rs73555604	19:39739170	C/T	17	C>Y	1000GENOMES:phase_3:ALL	C: 0.920 (4605)T: 0.080 (403)	C|C: 0.860 (2154)C|T: 0.119 (297)T|T: 0.021 (53)
					1000GENOMES:phase_3:AFR	C: 0.737 (974)T: 0.263 (348)	C|C: 0.552 (365)C|T: 0.369 (244)T|T: 0.079 (52)
					1000GENOMES:phase_3:ACB	C: 0.635 (122)T: 0.365 (70)	C|C: 0.396 (38)C|T: 0.479 (46)T|T: 0.125 (12)
					1000GENOMES:phase_3:ASW	C: 0.762 (93)T: 0.238 (29)	C|C: 0.590 (36)C|T: 0.344 (21)T|T: 0.066 (4)
					1000GENOMES:phase_3:ESN	C: 0.636 (126)T: 0.364 (72)	C|C: 0.444 (44)C|T: 0.384 (38)T|T: 0.172 (17)
					1000GENOMES:phase_3:LWK	C: 0.894 (177)T: 0.106 (21)	C|C: 0.818 (81)C|T: 0.152 (15)T|T: 0.030 (3)
					1000GENOMES:phase_3:MAG	C: 0.739 (167)T: 0.261 (59)	C|C: 0.531 (60)C|T: 0.416 (47)T|T: 0.053 (6)
					1000GENOMES:phase_3:MSL	C: 0.794 (135)T: 0.206 (35)	C|C: 0.647 (55)C|T: 0.294 (25)T|T: 0.059 (5)
					1000GENOMES:phase_3:YRI	C: 0.713 (154)T: 0.287 (62)	C|C: 0.472 (51)C|T: 0.481 (52)T|T: 0.046 (5)
					1000GENOMES:phase_3:AMR	C: 0.976 (677)T: 0.024 (17)	C|C: 0.954 (331)C|T: 0.043 (15)T|T: 0.003 (1)
					1000GENOMES:phase_3:CLM	C: 0.968 (182)T: 0.032 (6)	C|C: 0.936 (88)C|T: 0.064 (6)
					1000GENOMES:phase_3:MXL	C: 0.984 (126)T: 0.016 (2)	C|C: 0.969 (62)C|T: 0.031 (2)
					1000GENOMES:phase_3:PEL	C: 1.000 (170)	C|C: 1.000 (85)
					1000GENOMES:phase_3:PUR	C: 0.957 (199)T: 0.043 (9)	C|C: 0.923 (96)C|T: 0.067 (7)T|T: 0.010 (1)
					1000GENOMES:phase_3:EAS	C: 1.000 (1008)	C|C: 1.000 (504)
					1000GENOMES:phase_3:CDX	C: 1.000 (186)	C|C: 1.000 (93)
					1000GENOMES:phase_3:CHB	C: 1.000 (206)	C|C: 1.000 (103)
					1000GENOMES:phase_3:CHS	C: 1.000 (210)	C|C: 1.000 (105)
					1000GENOMES:phase_3:JPT	C: 1.000 (208)	C|C: 1.000 (104)
					1000GENOMES:phase_3:KHV	C: 1.000 (198)	C|C: 1.000 (99)
					1000GENOMES:phase_3:EUR	C: 0.983 (989)T: 0.017 (17)	C|C: 0.966 (486)C|T: 0.034 (17)
					1000GENOMES:phase_3:CEU	C: 0.990 (196)T: 0.010 (2)	C|C: 0.980 (97)C|T: 0.020 (2)
					1000GENOMES:phase_3:FIN	C: 0.980 (194)T: 0.020 (4)	C|C: 0.960 (95)C|T: 0.040 (4)
					1000GENOMES:phase_3:GBR	C: 0.973 (177)T: 0.027 (5)	C|C: 0.945 (86)C|T: 0.055 (5)
					1000GENOMES:phase_3:IBS	C: 0.995 (213)T: 0.005 (1)	C|C: 0.991 (106)C|T: 0.009 (1)
					1000GENOMES:phase_3:TSI	C: 0.977 (209)T: 0.023 (5)	C|C: 0.953 (102)C|T: 0.047 (5)
					1000GENOMES:phase_3:SAS	C: 0.979 (957)T: 0.021 (21)	C|C: 0.957 (468)C|T: 0.043 (21)
					1000GENOMES:phase_3:BEB	C: 0.965 (166)T: 0.035 (6)	C|C: 0.930 (80)C|T: 0.070 (6)
					1000GENOMES:phase_3:GIH	C: 0.971 (200)T: 0.029 (6)	C|C: 0.942 (97)C|T: 0.058 (6)
					1000GENOMES:phase_3:ITU	C: 0.990 (202)T: 0.010 (2)	C|C: 0.980 (100)C|T: 0.020 (2)
					1000GENOMES:phase_3:PJL	C: 0.990 (190)T: 0.010 (2)	C|C: 0.979 (94)C|T: 0.021 (2)
					1000GENOMES:phase_3:STU	C: 0.975 (199)T: 0.025 (5)	C|C: 0.951 (97)C|T: 0.049 (5)
rs552619713	19:39739171	A/G	17	C>R	1000GENOMES:phase_3:ALL	A: 1.000 (5007)G: 0.000 (1)	A|A: 1.000 (2503)A|G: 0.000 (1)
					1000GENOMES:phase_3:AFR	A: 1.000 (1322)	A|A: 1.000 (661)
					1000GENOMES:phase_3:ACB	A: 1.000 (192)	A|A: 1.000 (96)
					1000GENOMES:phase_3:ASW	A: 1.000 (122)	A|A: 1.000 (61)
					1000GENOMES:phase_3:ESN	A: 1.000 (198)	A|A: 1.000 (99)
					1000GENOMES:phase_3:LWK	A: 1.000 (198)	A|A: 1.000 (99)
					1000GENOMES:phase_3:MAG	A: 1.000 (226)	A|A: 1.000 (113)
					1000GENOMES:phase_3:MSL	A: 1.000 (170)	A|A: 1.000 (85)
					1000GENOMES:phase_3:YRI	A: 1.000 (216)	A|A: 1.000 (108)
					1000GENOMES:phase_3:AMR	A: 1.000 (694)	A|A: 1.000 (347)
					1000GENOMES:phase_3:CLM	A: 1.000 (188)	A|A: 1.000 (94)
					1000GENOMES:phase_3:MXL	A: 1.000 (128)	A|A: 1.000 (64)
					1000GENOMES:phase_3:PEL	A: 1.000 (170)	A|A: 1.000 (85)
					1000GENOMES:phase_3:PUR	A: 1.000 (208)	A|A: 1.000 (104)
					1000GENOMES:phase_3:EAS	A: 0.999 (1007)G: 0.001 (1)	A|A: 0.998 (503)A|G: 0.002 (1)
					1000GENOMES:phase_3:CDX	A: 1.000 (186)	A|A: 1.000 (93)
					1000GENOMES:phase_3:CHB	A: 1.000 (206)	A|A: 1.000 (103)
					1000GENOMES:phase_3:CHS	A: 1.000 (210)	A|A: 1.000 (105)
					1000GENOMES:phase_3:JPT	A: 1.000 (208)	A|A: 1.000 (104)
					1000GENOMES:phase_3:KHV	A: 0.995 (197)G: 0.005 (1)	A|A: 0.990 (98)A|G: 0.010 (1)
					1000GENOMES:phase_3:EUR	A: 1.000 (1006)	A|A: 1.000 (503)
					1000GENOMES:phase_3:CEU	A: 1.000 (198)	A|A: 1.000 (99)
					1000GENOMES:phase_3:FIN	A: 1.000 (198)	A|A: 1.000 (99)
					1000GENOMES:phase_3:GBR	A: 1.000 (182)	A|A: 1.000 (91)
					1000GENOMES:phase_3:IBS	A: 1.000 (214)	A|A: 1.000 (107)
					1000GENOMES:phase_3:TSI	A: 1.000 (214)	A|A: 1.000 (107)
					1000GENOMES:phase_3:SAS	A: 1.000 (978)	A|A: 1.000 (489)
					1000GENOMES:phase_3:BEB	A: 1.000 (172)	A|A: 1.000 (86)
					1000GENOMES:phase_3:GIH	A: 1.000 (206)	A|A: 1.000 (103)
					1000GENOMES:phase_3:ITU	A: 1.000 (204)	A|A: 1.000 (102)
					1000GENOMES:phase_3:PJL	A: 1.000 (192)	A|A: 1.000 (96)
					1000GENOMES:phase_3:STU	A: 1.000 (204)	A|A: 1.000 (102)
rs544229826	19:39739145	C/T	25	R>Q	1000GENOMES:phase_3:ALL	C: 0.999 (5001)T: 0.001 (7)	C|C: 0.997 (2497)C|T: 0.003 (7)
					1000GENOMES:phase_3:AFR	C: 1.000 (1322)	C|C: 1.000 (661)
					1000GENOMES:phase_3:ACB	C: 1.000 (192)	C|C: 1.000 (96)
					1000GENOMES:phase_3:ASW	C: 1.000 (122)	C|C: 1.000 (61)
					1000GENOMES:phase_3:ESN	C: 1.000 (198)	C|C: 1.000 (99)
					1000GENOMES:phase_3:LWK	C: 1.000 (198)	C|C: 1.000 (99)
					1000GENOMES:phase_3:MAG	C: 1.000 (226)	C|C: 1.000 (113)
					1000GENOMES:phase_3:MSL	C: 1.000 (170)	C|C: 1.000 (85)
					1000GENOMES:phase_3:YRI	C: 1.000 (216)	C|C: 1.000 (108)
					1000GENOMES:phase_3:AMR	C: 1.000 (694)	C|C: 1.000 (347)
					1000GENOMES:phase_3:CLM	C: 1.000 (188)	C|C: 1.000 (94)
					1000GENOMES:phase_3:MXL	C: 1.000 (128)	C|C: 1.000 (64)
					1000GENOMES:phase_3:PEL	C: 1.000 (170)	C|C: 1.000 (85)
					1000GENOMES:phase_3:PUR	C: 1.000 (208)	C|C: 1.000 (104)
					1000GENOMES:phase_3:EAS	C: 1.000 (1008)	C|C: 1.000 (504)
					1000GENOMES:phase_3:CDX	C: 1.000 (186)	C|C: 1.000 (93)
					1000GENOMES:phase_3:CHB	C: 1.000 (206)	C|C: 1.000 (103)
					1000GENOMES:phase_3:CHS	C: 1.000 (210)	C|C: 1.000 (105)
					1000GENOMES:phase_3:JPT	C: 1.000 (208)	C|C: 1.000 (104)
					1000GENOMES:phase_3:KHV	C: 1.000 (198)	C|C: 1.000 (99)
					1000GENOMES:phase_3:EUR	C: 0.999 (1005)T: 0.001 (1)	C|C: 0.998 (502)C|T: 0.002 (1)
					1000GENOMES:phase_3:CEU	C: 1.000 (198)	C|C: 1.000 (99)
					1000GENOMES:phase_3:FIN	C: 1.000 (198)	C|C: 1.000 (99)
					1000GENOMES:phase_3:GBR	C: 1.000 (182)	C|C: 1.000 (91)
					1000GENOMES:phase_3:IBS	C: 0.995 (213)T: 0.005 (1)	C|C: 0.991 (106)C|T: 0.009 (1)
					1000GENOMES:phase_3:TSI	C: 1.000 (214)	C|C: 1.000 (107)
					1000GENOMES:phase_3:SAS	C: 0.994 (972)T: 0.006 (6)	C|C: 0.988 (483)C|T: 0.012 (6)
					1000GENOMES:phase_3:BEB	C: 1.000 (172)	C|C: 1.000 (86)
					1000GENOMES:phase_3:GIH	C: 1.000 (206)	C|C: 1.000 (103)
					1000GENOMES:phase_3:ITU	C: 0.995 (203)T: 0.005 (1)	C|C: 0.990 (101)C|T: 0.010 (1)
					1000GENOMES:phase_3:PJL	C: 0.990 (190)T: 0.010 (2)	C|C: 0.979 (94)C|T: 0.021 (2)
					1000GENOMES:phase_3:STU	C: 0.985 (201)T: 0.015 (3)	C|C: 0.971 (99)C|T: 0.029 (3)
rs529794067	19:39738618	G/T	56	S>R	1000GENOMES:phase_3:ALL	G: 0.999 (5005)T: 0.001 (3)	G|G: 0.999 (2501)G|T: 0.001 (3)
					1000GENOMES:phase_3:AFR	G: 0.998 (1320)T: 0.002 (2)	G|G: 0.997 (659)G|T: 0.003 (2)
					1000GENOMES:phase_3:ACB	G: 0.995 (191)T: 0.005 (1)	G|G: 0.990 (95)G|T: 0.010 (1)
					1000GENOMES:phase_3:ASW	G: 1.000 (122)	G|G: 1.000 (61)
					1000GENOMES:phase_3:ESN	G: 1.000 (198)	G|G: 1.000 (99)
					1000GENOMES:phase_3:LWK	G: 1.000 (198)	G|G: 1.000 (99)
					1000GENOMES:phase_3:MAG	G: 0.996 (225)T: 0.004 (1)	G|G: 0.991 (112)G|T: 0.009 (1)
					1000GENOMES:phase_3:MSL	G: 1.000 (170)	G|G: 1.000 (85)
					1000GENOMES:phase_3:YRI	G: 1.000 (216)	G|G: 1.000 (108)
					1000GENOMES:phase_3:AMR	G: 0.999 (693)T: 0.001 (1)	G|G: 0.997 (346)G|T: 0.003 (1)
					1000GENOMES:phase_3:CLM	G: 1.000 (188)	G|G: 1.000 (94)
					1000GENOMES:phase_3:MXL	G: 0.992 (127)T: 0.008 (1)	G|G: 0.984 (63)G|T: 0.016 (1)
					1000GENOMES:phase_3:PEL	G: 1.000 (170)	G|G: 1.000 (85)
					1000GENOMES:phase_3:PUR	G: 1.000 (208)	G|G: 1.000 (104)
					1000GENOMES:phase_3:EAS	G: 1.000 (1008)	G|G: 1.000 (504)
					1000GENOMES:phase_3:CDX	G: 1.000 (186)	G|G: 1.000 (93)
					1000GENOMES:phase_3:CHB	G: 1.000 (206)	G|G: 1.000 (103)
					1000GENOMES:phase_3:CHS	G: 1.000 (210)	G|G: 1.000 (105)
					1000GENOMES:phase_3:JPT	G: 1.000 (208)	G|G: 1.000 (104)
					1000GENOMES:phase_3:KHV	G: 1.000 (198)	G|G: 1.000 (99)
					1000GENOMES:phase_3:EUR	G: 1.000 (1006)	G|G: 1.000 (503)
					1000GENOMES:phase_3:CEU	G: 1.000 (198)	G|G: 1.000 (99)
					1000GENOMES:phase_3:FIN	G: 1.000 (198)	G|G: 1.000 (99)
					1000GENOMES:phase_3:GBR	G: 1.000 (182)	G|G: 1.000 (91)
					1000GENOMES:phase_3:IBS	G: 1.000 (214)	G|G: 1.000 (107)
					1000GENOMES:phase_3:TSI	G: 1.000 (214)	G|G: 1.000 (107)
					1000GENOMES:phase_3:SAS	G: 1.000 (978)	G|G: 1.000 (489)
					1000GENOMES:phase_3:BEB	G: 1.000 (172)	G|G: 1.000 (86)
					1000GENOMES:phase_3:GIH	G: 1.000 (206)	G|G: 1.000 (103)
					1000GENOMES:phase_3:ITU	G: 1.000 (204)	G|G: 1.000 (102)
					1000GENOMES:phase_3:PJL	G: 1.000 (192)	G|G: 1.000 (96)
					1000GENOMES:phase_3:STU	G: 1.000 (204)	G|G: 1.000 (102)
rs142981501	19:39,738,107	C/G	60	R>P	1000GENOMES:phase_3:ALL	C: 0.987 (4945)G: 0.013 (63)	C|C: 0.975 (2442)C|G: 0.024 (61)G|G: 0.000 (1)
					1000GENOMES:phase_3:AFR	C: 0.955 (1263)G: 0.045 (59)	C|C: 0.912 (603)C|G: 0.086 (57)G|G: 0.002 (1)
					1000GENOMES:phase_3:ACB	C: 0.974 (187)G: 0.026 (5)	C|C: 0.948 (91)C|G: 0.052 (5)
					1000GENOMES:phase_3:ASW	C: 0.934 (114)G: 0.066 (8)	C|C: 0.869 (53)C|G: 0.131 (8)
					1000GENOMES:phase_3:ESN	C: 0.970 (192)G: 0.030 (6)	C|C: 0.939 (93)C|G: 0.061 (6)
					1000GENOMES:phase_3:LWK	C: 0.949 (188)G: 0.051 (10)	C|C: 0.899 (89)C|G: 0.101 (10)
					1000GENOMES:phase_3:MAG	C: 0.938 (212)G: 0.062 (14)	C|C: 0.876 (99)C|G: 0.124 (14)
					1000GENOMES:phase_3:MSL	C: 0.941 (160)G: 0.059 (10)	C|C: 0.894 (76)C|G: 0.094 (8)G|G: 0.012 (1)
					1000GENOMES:phase_3:YRI	C: 0.972 (210)G: 0.028 (6)	C|C: 0.944 (102)C|G: 0.056 (6)
					1000GENOMES:phase_3:AMR	C: 0.994 (690)G: 0.006 (4)	C|C: 0.988 (343)C|G: 0.012 (4)
					1000GENOMES:phase_3:CLM	C: 1.000 (188)	C|C: 1.000 (94)
					1000GENOMES:phase_3:MXL	C: 0.992 (127)G: 0.008 (1)	C|C: 0.984 (63)C|G: 0.016 (1)
					1000GENOMES:phase_3:PEL	C: 1.000 (170)	C|C: 1.000 (85)
					1000GENOMES:phase_3:PUR	C: 0.986 (205)G: 0.014 (3)	C|C: 0.971 (101)C|G: 0.029 (3)
					1000GENOMES:phase_3:EAS	C: 1.000 (1008)	C|C: 1.000 (504)
					1000GENOMES:phase_3:CDX	C: 1.000 (186)	C|C: 1.000 (93)
					1000GENOMES:phase_3:CHB	C: 1.000 (206)	C|C: 1.000 (103)
					1000GENOMES:phase_3:CHS	C: 1.000 (210)	C|C: 1.000 (105)
					1000GENOMES:phase_3:JPT	C: 1.000 (208)	C|C: 1.000 (104)
					1000GENOMES:phase_3:KHV	C: 1.000 (198)	C|C: 1.000 (99)
					1000GENOMES:phase_3:EUR	C: 1.000 (1006)	C|C: 1.000 (503)
					1000GENOMES:phase_3:CEU	C: 1.000 (198)	C|C: 1.000 (99)
					1000GENOMES:phase_3:FIN	C: 1.000 (198)	C|C: 1.000 (99)
					1000GENOMES:phase_3:GBR	C: 1.000 (182)	C|C: 1.000 (91)
					1000GENOMES:phase_3:IBS	C: 1.000 (214)	C|C: 1.000 (107)
					1000GENOMES:phase_3:TSI	C: 1.000 (214)	C|C: 1.000 (107)
					1000GENOMES:phase_3:SAS	C: 1.000 (978)	C|C: 1.000 (489)
					1000GENOMES:phase_3:BEB	C: 1.000 (172)	C|C: 1.000 (86)
					1000GENOMES:phase_3:GIH	C: 1.000 (206)	C|C: 1.000 (103)
					1000GENOMES:phase_3:ITU	C: 1.000 (204)	C|C: 1.000 (102)
					1000GENOMES:phase_3:PJL	C: 1.000 (192)	C|C: 1.000 (96)
					1000GENOMES:phase_3:STU	C: 1.000 (204)	C|C: 1.000 (102)
rs117648444	19:39738578	G/A	70	P>S	1000GENOMES:phase_3:ALL	G: 0.938 (4697)A: 0.062 (311)	G|G: 0.884 (2214)A|A: 0.008 (21)A|G: 0.107 (269)
					1000GENOMES:phase_3:AFR	G: 0.925 (1223)A: 0.075 (99)	G|G: 0.859 (568)A|A: 0.009 (6)A|G: 0.132 (87)
					1000GENOMES:phase_3:ACB	G: 0.911 (175)A: 0.089 (17)	G|G: 0.833 (80)A|A: 0.010 (1)A|G: 0.156 (15)
					1000GENOMES:phase_3:ASW	G: 0.943 (115)A: 0.057 (7)	G|G: 0.885 (54)A|G: 0.115 (7)
					1000GENOMES:phase_3:ESN	G: 0.955 (189)A: 0.045 (9)	G|G: 0.939 (93)A|A: 0.030 (3)A|G: 0.030 (3)
					1000GENOMES:phase_3:LWK	G: 0.934 (185)A: 0.066 (13)	G|G: 0.879 (87)A|A: 0.010 (1)A|G: 0.111 (11)
					1000GENOMES:phase_3:MAG	G: 0.889 (201)A: 0.111 (25)	G|G: 0.788 (89)A|A: 0.009 (1)A|G: 0.204 (23)
					1000GENOMES:phase_3:MSL	G: 0.959 (163)A: 0.041 (7)	G|G: 0.918 (78)A|G: 0.082 (7)
					1000GENOMES:phase_3:YRI	G: 0.903 (195)A: 0.097 (21)	G|G: 0.806 (87)A|G: 0.194 (21)
					1000GENOMES:phase_3:AMR	G: 0.935 (649)A: 0.065 (45)	G|G: 0.879 (305)A|A: 0.009 (3)A|G: 0.112 (39)
					1000GENOMES:phase_3:CLM	G: 0.915 (172)A: 0.085 (16)	G|G: 0.840 (79)A|A: 0.011 (1)A|G: 0.149 (14)
					1000GENOMES:phase_3:MXL	G: 0.938 (120)A: 0.062 (8)	G|G: 0.891 (57)A|A: 0.016 (1)A|G: 0.094 (6)
					1000GENOMES:phase_3:PEL	G: 0.988 (168)A: 0.012 (2)	G|G: 0.976 (83)A|G: 0.024 (2)
					1000GENOMES:phase_3:PUR	G: 0.909 (189)A: 0.091 (19)	G|G: 0.827 (86)A|A: 0.010 (1)A|G: 0.163 (17)
					1000GENOMES:phase_3:EAS	G: 0.995 (1003)A: 0.005 (5)	G|G: 0.990 (499)A|G: 0.010 (5)
					1000GENOMES:phase_3:CDX	G: 0.995 (185)A: 0.005 (1)	G|G: 0.989 (92)A|G: 0.011 (1)
					1000GENOMES:phase_3:CHB	G: 1.000 (206)	G|G: 1.000 (103)
					1000GENOMES:phase_3:CHS	G: 1.000 (210)	G|G: 1.000 (105)
					1000GENOMES:phase_3:JPT	G: 0.995 (207)A: 0.005 (1)	G|G: 0.990 (103)A|G: 0.010 (1)
					1000GENOMES:phase_3:KHV	G: 0.985 (195)A: 0.015 (3)	G|G: 0.970 (96)A|G: 0.030 (3)
					1000GENOMES:phase_3:EUR	G: 0.882 (887)A: 0.118 (119)	G|G: 0.781 (393)A|A: 0.018 (9)A|G: 0.201 (101)
					1000GENOMES:phase_3:CEU	G: 0.894 (177)A: 0.106 (21)	G|G: 0.808 (80)A|A: 0.020 (2)A|G: 0.172 (17)
					1000GENOMES:phase_3:FIN	G: 0.894 (177)A: 0.106 (21)	G|G: 0.808 (80)A|A: 0.020 (2)A|G: 0.172 (17)
					1000GENOMES:phase_3:GBR	G: 0.901 (164)A: 0.099 (18)	G|G: 0.824 (75)A|A: 0.022 (2)A|G: 0.154 (14)
					1000GENOMES:phase_3:IBS	G: 0.888 (190)A: 0.112 (24)	G|G: 0.794 (85)A|A: 0.019 (2)A|G: 0.187 (20)
					1000GENOMES:phase_3:TSI	G: 0.836 (179)A: 0.164 (35)	G|G: 0.682 (73)A|A: 0.009 (1)A|G: 0.308 (33)
					1000GENOMES:phase_3:SAS	G: 0.956 (935)A: 0.044 (43)	G|G: 0.918 (449)A|A: 0.006 (3)A|G: 0.076 (37)
					1000GENOMES:phase_3:BEB	G: 0.953 (164)A: 0.047 (8)	G|G: 0.907 (78)A|G: 0.093 (8)
					1000GENOMES:phase_3:GIH	G: 0.951 (196)A: 0.049 (10)	G|G: 0.913 (94)A|A: 0.010 (1)A|G: 0.078 (8)
					1000GENOMES:phase_3:ITU	G: 0.951 (194)A: 0.049 (10)	G|G: 0.912 (93)A|A: 0.010 (1)A|G: 0.078 (8)
					1000GENOMES:phase_3:PJL	G: 0.958 (184)A: 0.042 (8)	G|G: 0.927 (89)A|A: 0.010 (1)A|G: 0.062 (6)
					1000GENOMES:phase_3:STU	G: 0.966 (197)A: 0.034 (7)	G|G: 0.931 (95)A|G: 0.069 (7)
rs530084581	19:39738569	G/A	73	P>S	1000GENOMES:phase_3:ALL	G: 0.998 (5000)A: 0.002 (8)	G|G: 0.997 (2496)A|G: 0.003 (8)
					1000GENOMES:phase_3:AFR	G: 1.000 (1322)	G|G: 1.000 (661)
					1000GENOMES:phase_3:ACB	G: 1.000 (192)	G|G: 1.000 (96)
					1000GENOMES:phase_3:ASW	G: 1.000 (122)	G|G: 1.000 (61)
					1000GENOMES:phase_3:ESN	G: 1.000 (198)	G|G: 1.000 (99)
					1000GENOMES:phase_3:LWK	G: 1.000 (198)	G|G: 1.000 (99)
					1000GENOMES:phase_3:MAG	G: 1.000 (226)	G|G: 1.000 (113)
					1000GENOMES:phase_3:MSL	G: 1.000 (170)	G|G: 1.000 (85)
					1000GENOMES:phase_3:YRI	G: 1.000 (216)	G|G: 1.000 (108)
					1000GENOMES:phase_3:AMR	G: 1.000 (694)	G|G: 1.000 (347)
					1000GENOMES:phase_3:CLM	G: 1.000 (188)	G|G: 1.000 (94)
					1000GENOMES:phase_3:MXL	G: 1.000 (128)	G|G: 1.000 (64)
					1000GENOMES:phase_3:PEL	G: 1.000 (170)	G|G: 1.000 (85)
					1000GENOMES:phase_3:PUR	G: 1.000 (208)	G|G: 1.000 (104)
					1000GENOMES:phase_3:EAS	G: 1.000 (1008)	G|G: 1.000 (504)
					1000GENOMES:phase_3:CDX	G: 1.000 (186)	G|G: 1.000 (93)
					1000GENOMES:phase_3:CHB	G: 1.000 (206)	G|G: 1.000 (103)
					1000GENOMES:phase_3:CHS	G: 1.000 (210)	G|G: 1.000 (105)
					1000GENOMES:phase_3:JPT	G: 1.000 (208)	G|G: 1.000 (104)
					1000GENOMES:phase_3:KHV	G: 1.000 (198)	G|G: 1.000 (99)
					1000GENOMES:phase_3:EUR	G: 1.000 (1006)	G|G: 1.000 (503)
					1000GENOMES:phase_3:CEU	G: 1.000 (198)	G|G: 1.000 (99)
					1000GENOMES:phase_3:FIN	G: 1.000 (198)	G|G: 1.000 (99)
					1000GENOMES:phase_3:GBR	G: 1.000 (182)	G|G: 1.000 (91)
					1000GENOMES:phase_3:IBS	G: 1.000 (214)	G|G: 1.000 (107)
					1000GENOMES:phase_3:TSI	G: 1.000 (214)	G|G: 1.000 (107)
					1000GENOMES:phase_3:SAS	G: 0.992 (970)A: 0.008 (8)	G|G: 0.984 (481)A|G: 0.016 (8)
					1000GENOMES:phase_3:BEB	G: 0.994 (171)A: 0.006 (1)	G|G: 0.988 (85)A|G: 0.012 (1)
					1000GENOMES:phase_3:GIH	G: 0.995 (205)A: 0.005 (1)	G|G: 0.990 (102)A|G: 0.010 (1)
					1000GENOMES:phase_3:ITU	G: 0.995 (203)A: 0.005 (1)	G|G: 0.990 (101)A|G: 0.010 (1)
					1000GENOMES:phase_3:PJL	G: 0.984 (189)A: 0.016 (3)	G|G: 0.969 (93)A|G: 0.031 (3)
					1000GENOMES:phase_3:STU	G: 0.990 (202)A: 0.010 (2)	G|G: 0.980 (100)A|G: 0.020 (2)
rs564293856	19:39738479	G/A	79	L>F	1000GENOMES:phase_3:ALL	G: 1.000 (5006)A: 0.000 (2)	G|G: 0.999 (2502)A|G: 0.001 (2)
					1000GENOMES:phase_3:AFR	G: 0.999 (1321)A: 0.001 (1)	G|G: 0.998 (660)A|G: 0.002 (1)
					1000GENOMES:phase_3:ACB	G: 1.000 (192)	G|G: 1.000 (96)
					1000GENOMES:phase_3:ASW	G: 1.000 (122)	G|G: 1.000 (61)
					1000GENOMES:phase_3:ESN	G: 1.000 (198)	G|G: 1.000 (99)
					1000GENOMES:phase_3:LWK	G: 1.000 (198)	G|G: 1.000 (99)
					1000GENOMES:phase_3:MAG	G: 1.000 (226)	G|G: 1.000 (113)
					1000GENOMES:phase_3:MSL	G: 0.994 (169)A: 0.006 (1)	G|G: 0.988 (84)A|G: 0.012 (1)
					1000GENOMES:phase_3:YRI	G: 1.000 (216)	G|G: 1.000 (108)
					1000GENOMES:phase_3:AMR	G: 0.999 (693)A: 0.001 (1)	G|G: 0.997 (346)A|G: 0.003 (1)
					1000GENOMES:phase_3:CLM	G: 1.000 (188)	G|G: 1.000 (94)
					1000GENOMES:phase_3:MXL	G: 0.992 (127)A: 0.008 (1)	G|G: 0.984 (63)A|G: 0.016 (1)
					1000GENOMES:phase_3:PEL	G: 1.000 (170)	G|G: 1.000 (85)
					1000GENOMES:phase_3:PUR	G: 1.000 (208)	G|G: 1.000 (104)
					1000GENOMES:phase_3:EAS	G: 1.000 (1008)	G|G: 1.000 (504)
					1000GENOMES:phase_3:CDX	G: 1.000 (186)	G|G: 1.000 (93)
					1000GENOMES:phase_3:CHB	G: 1.000 (206)	G|G: 1.000 (103)
					1000GENOMES:phase_3:CHS	G: 1.000 (210)	G|G: 1.000 (105)
					1000GENOMES:phase_3:JPT	G: 1.000 (208)	G|G: 1.000 (104)
					1000GENOMES:phase_3:KHV	G: 1.000 (198)	G|G: 1.000 (99)
					1000GENOMES:phase_3:EUR	G: 1.000 (1006)	G|G: 1.000 (503)
					1000GENOMES:phase_3:CEU	G: 1.000 (198)	G|G: 1.000 (99)
					1000GENOMES:phase_3:FIN	G: 1.000 (198)	G|G: 1.000 (99)
					1000GENOMES:phase_3:GBR	G: 1.000 (182)	G|G: 1.000 (91)
					1000GENOMES:phase_3:IBS	G: 1.000 (214)	G|G: 1.000 (107)
					1000GENOMES:phase_3:TSI	G: 1.000 (214)	G|G: 1.000 (107)
					1000GENOMES:phase_3:SAS	G: 1.000 (978)	G|G: 1.000 (489)
					1000GENOMES:phase_3:BEB	G: 1.000 (172)	G|G: 1.000 (86)
					1000GENOMES:phase_3:GIH	G: 1.000 (206)	G|G: 1.000 (103)
					1000GENOMES:phase_3:ITU	G: 1.000 (204)	G|G: 1.000 (102)
					1000GENOMES:phase_3:PJL	G: 1.000 (192)	G|G: 1.000 (96)
					1000GENOMES:phase_3:STU	G: 1.000 (204)	G|G: 1.000 (102)
rs552641482	19:39738072	T/A	133	K>M	EVA-GoNL
rs536671954	19:39738069	A/G	134	V>A	1000GENOMES:phase_3:ALL	A: 1.000 (5007)G: 0.000 (1)	A|A: 1.000 (2503)A|G: 0.000 (1)
					1000GENOMES:phase_3:AFR	A: 1.000 (1322)	A|A: 1.000 (661)
					††1000GENOMES:phase_3:ACB	A: 1.000 (192)	A|A: 1.000 (96)
					††1000GENOMES:phase_3:ASW	A: 1.000 (122)	A|A: 1.000 (61)
					††1000GENOMES:phase_3:ESN	A: 1.000 (198)	A|A: 1.000 (99)
					††1000GENOMES:phase_3:LWK	A: 1.000 (198)	A|A: 1.000 (99)
					††1000GENOMES:phase_3:MAG	A: 1.000 (226)	A|A: 1.000 (113)
					††1000GENOMES:phase_3:MSL	A: 1.000 (170)	A|A: 1.000 (85)
					††1000GENOMES:phase_3:YRI	A: 1.000 (216)	A|A: 1.000 (108)
					1000GENOMES:phase_3:AMR	A: 0.999 (693)G: 0.001 (1)	A|A: 0.997 (346)A|G: 0.003 (1)
					††1000GENOMES:phase_3:CLM	A: 1.000 (188)	A|A: 1.000 (94)
					††1000GENOMES:phase_3:MXL	A: 0.992 (127)G: 0.008 (1)	A|A: 0.984 (63)A|G: 0.016 (1)
					††1000GENOMES:phase_3:PEL	A: 1.000 (170)	A|A: 1.000 (85)
					††1000GENOMES:phase_3:PUR	A: 1.000 (208)	A|A: 1.000 (104)
					1000GENOMES:phase_3:EAS	A: 1.000 (1008)	A|A: 1.000 (504)
					††1000GENOMES:phase_3:CDX	A: 1.000 (186)	A|A: 1.000 (93)
					††1000GENOMES:phase_3:CHB	A: 1.000 (206)	A|A: 1.000 (103)
					††1000GENOMES:phase_3:CHS	A: 1.000 (210)	A|A: 1.000 (105)
					††1000GENOMES:phase_3:JPT	A: 1.000 (208)	A|A: 1.000 (104)
					††1000GENOMES:phase_3:KHV	A: 1.000 (198)	A|A: 1.000 (99)
					1000GENOMES:phase_3:EUR	A: 1.000 (1006)	A|A: 1.000 (503)
					††1000GENOMES:phase_3:CEU	A: 1.000 (198)	A|A: 1.000 (99)
					††1000GENOMES:phase_3:FIN	A: 1.000 (198)	A|A: 1.000 (99)
					††1000GENOMES:phase_3:GBR	A: 1.000 (182)	A|A: 1.000 (91)
					††1000GENOMES:phase_3:IBS	A: 1.000 (214)	A|A: 1.000 (107)
					††1000GENOMES:phase_3:TSI	A: 1.000 (214)	A|A: 1.000 (107)
					1000GENOMES:phase_3:SAS	A: 1.000 (978)	A|A: 1.000 (489)
					††1000GENOMES:phase_3:BEB	A: 1.000 (172)	A|A: 1.000 (86)
					††1000GENOMES:phase_3:GIH	A: 1.000 (206)	A|A: 1.000 (103)
					††1000GENOMES:phase_3:ITU	A: 1.000 (204)	A|A: 1.000 (102)
					††1000GENOMES:phase_3:PJL	A: 1.000 (192)	A|A: 1.000 (96)
					††1000GENOMES:phase_3:STU	A: 1.000 (204)	A|A: 1.000 (102)
rs374326256	19:39737861	C/G	151	R>P	TISHKOFF
rs377155886	19:39737853	T/C	154	E>K	TISHKOFF
rs560584730	19:39737846	C/T	156	S>N	EVA-GoNL
rs371967173	19:39737841	C/T	158	V>I	1000GENOMES:phase_3:ALL	C: 0.999 (5003)T: 0.001 (5)	C|C: 0.998 (2499)C|T: 0.002 (5)
					1000GENOMES:phase_3:AFR	C: 0.998 (1319)T: 0.002 (3)	C|C: 0.995 (658)C|T: 0.005 (3)
					††1000GENOMES:phase_3:ACB	C: 1.000 (192)	C|C: 1.000 (96)
					††1000GENOMES:phase_3:ASW	C: 1.000 (122)	C|C: 1.000 (61)
					††1000GENOMES:phase_3:ESN	C: 1.000 (198)	C|C: 1.000 (99)
					††1000GENOMES:phase_3:LWK	C: 0.995 (197)T: 0.005 (1)	C|C: 0.990 (98)C|T: 0.010 (1)
					††1000GENOMES:phase_3:MAG	C: 1.000 (226)	C|C: 1.000 (113)
					††1000GENOMES:phase_3:MSL	C: 0.994 (169)T: 0.006 (1)	C|C: 0.988 (84)C|T: 0.012 (1)
					††1000GENOMES:phase_3:YRI	C: 0.995 (215)T: 0.005 (1)	C|C: 0.991 (107)C|T: 0.009 (1)
					1000GENOMES:phase_3:AMR	C: 0.999 (693)T: 0.001 (1)	C|C: 0.997 (346)C|T: 0.003 (1)
					††1000GENOMES:phase_3:CLM	C: 0.995 (187)T: 0.005 (1)	C|C: 0.989 (93)C|T: 0.011 (1)
					††1000GENOMES:phase_3:MXL	C: 1.000 (128)	C|C: 1.000 (64)
					††1000GENOMES:phase_3:PEL	C: 1.000 (170)	C|C: 1.000 (85)
					††1000GENOMES:phase_3:PUR	C: 1.000 (208)	C|C: 1.000 (104)
					1000GENOMES:phase_3:EAS	C: 0.999 (1007)T: 0.001 (1)	C|C: 0.998 (503)C|T: 0.002 (1)
					††1000GENOMES:phase_3:CDX	C: 0.995 (185)T: 0.005 (1)	C|C: 0.989 (92)C|T: 0.011 (1)
					††1000GENOMES:phase_3:CHB	C: 1.000 (206)	C|C: 1.000 (103)
					††1000GENOMES:phase_3:CHS	C: 1.000 (210)	C|C: 1.000 (105)
					††1000GENOMES:phase_3:JPT	C: 1.000 (208)	C|C: 1.000 (104)
					††1000GENOMES:phase_3:KHV	C: 1.000 (198)	C|C: 1.000 (99)
					1000GENOMES:phase_3:EUR	C: 1.000 (1006)	C|C: 1.000 (503)
					††1000GENOMES:phase_3:CEU	C: 1.000 (198)	C|C: 1.000 (99)
					††1000GENOMES:phase_3:FIN	C: 1.000 (198)	C|C: 1.000 (99)
					††1000GENOMES:phase_3:GBR	C: 1.000 (182)	C|C: 1.000 (91)
					††1000GENOMES:phase_3:IBS	C: 1.000 (214)	C|C: 1.000 (107)
					††1000GENOMES:phase_3:TSI	C: 1.000 (214)	C|C: 1.000 (107)
					1000GENOMES:phase_3:SAS	C: 1.000 (978)	C|C: 1.000 (489)
					††1000GENOMES:phase_3:BEB	C: 1.000 (172)	C|C: 1.000 (86)
					††1000GENOMES:phase_3:GIH	C: 1.000 (206)	C|C: 1.000 (103)
					††1000GENOMES:phase_3:ITU	C: 1.000 (204)	C|C: 1.000 (102)
					††1000GENOMES:phase_3:PJL	C: 1.000 (192)	C|C: 1.000 (96)
					††1000GENOMES:phase_3:STU	C: 1.000 (204)	C|C: 1.000 (102)

## Sheet: IFNL4 variants regionality
	Geographical localisation of human IFNL4 variants
	5 (ALL)		AFR	EUR	SAS	EAS	AMR	UNKNOWN
	4		A8S	C17Y	C17Y	C17R	C17Y	K133M
	3		C17Y	R25Q	R25Q	P70S	S56R	S156N
	2		S56R	P70S	P70S	V158I	R60P
	1 (UNIQUE)		R60P		P73S		P70S
			P70S				L79F
			L79F				V134A
			R151P				V158I
			K154E
			V158I

## Sheet: African hunter-gatherers
	Analysis of the IFNL4/3 locus of African hunter-gatherers and archaic humans
		rs12979860	rs12979860	rs368234815
		"IL28B"	IFNL3	IFNL4	C17Y	P70S	R151P	K154E	V158I
	PygmyBaka1	T/C	A/C	TT/TT	C/C	P/P	R/R	K/K	V/V
	PygmyBaka2	T/C	A/C	G/TT	C/C	P/P	R/R	K/K	V/V
	PygmyBaka3	T/C	A/C	G/TT	C/C	P/P	R/R	K/E	V/I
	PygmyBakola1	T/T	A/A	G/G	C/C	P/P	R/P	K/E	V/V
	PygmyBedzan2	T/T	A/A	G/G	Y/Y	P/P	R/R	K/K	V/V
	Hadza1	T/T	A/A	G/G	Y/Y	P/P	R/R	K/K	V/V
	Hadza2	T/C	A/C	TT/TT	C/C	P/P	R/R	K/K	V/V
	Hadza3	T/C	A/C	G/T	C/C	P/S	R/R	K/K	V/V
	Hadza4	T/C	A/C	TT/TT	C/C	P/P	R/R	K/K	V/V
	Hadza5	T/C	A/C	TT/TT	C/C	P/S	R/R	K/K	V/V
	Sandawe1	T/C	A/C	G/TT	C/C	P/P	R/R	K/K	V/V
	Sandawe2	C/C	C/C	TT/TT	C/C	P/P	R/R	K/K	V/V
	Sandawe3	T/T	A/A	TT/TT	C/C	P/P	R/R	K/K	V/V
	Sandawe4	T/T	A/A	TT/TT	C/C	P/P	R/R	K/K	V/V
	Sandawe5	T/C	A/C	TT/TT	C/C	P/P	R/R	K/K	V/V
	San* see below	T	A	G*	C	P/P	R/R	K/K	V/V
	Neandertal	T	A	G	Y	P/P	R/R	K/K	V/V
	Denisova	T	A	G	C	P/P	R/R	K/K	V/V
	rs368234815 in Denisova, Neanderthal ,and San
	Denisova	Neanderthal	B_Ju_hoan_North-4	S_Ju_hoan_North-1	S_Ju_hoan_North-2	S_Ju_hoan_North-3	S_Khomani_San-1	S_Khomani_San-2
	G/G	G/G	G/G	TT/G	TT/G	TT/G	G/G	G/G
									GT:DP:GQ:PL:A:C:G:T:IR	0/0:9:27.09:0,27,367:0,0:5,4:0,0:0,0:9
									GT:DP:GQ:PL:A:C:G:T:IR	1/1:9:26.30:318,26,0:0,0:5,4:0,0:0,0:9
									GT:A:C:G:T:IR	./.:0,0:0,0:0,0:0,0:0
									GT:DP:GQ:PL:A:C:G:T:IR	1/1:9:27.09:367,27,0:0,0:0,0:5,4:0,0:0
									GT:DP:GQ:PL:A:C:G:T:IR	0/0:20:57.18:0,57,753:0,0:11,8:1,0:0,0:20
									GT:DP:GQ:PL:A:C:G:T:IR	1/1:20:57.67:681,58,0:0,0:11,8:1,0:0,0:20
									GT:A:C:G:T:IR	./.:0,0:0,0:0,0:0,0:0
									GT:DP:GQ:PL:A:C:G:T:IR	1/1:22:66.20:854,66,0:0,0:0,0:14,8:0,0:0
