# Supplementary material for: A polymorphic residue that attenuates the antiviral potential of interferon lambda 4 in hominid lineages
Source: PLoS Pathog. 2018 Oct 11;14(10):e1007307. doi: 10.1371/journal.ppat.1007307 (PMC6181419; doi:10.1371/journal.ppat.1007307)
Supplement: S2 Data — Details given include gene name, mean expression values, fold-changes and significance as well as tables of significant and >2-fold genes in each condition. (XLSX) [file ppat.1007307.s015.xlsx]

## Sheet: gene_exp
test_id	gene_id	gene	locus	sample_1	sample_2	status	value_1	value_2	log2(fold_change)	test_stat	p_value	q_value	significant
XLOC_000001	XLOC_000001	DDX11L1	chr1:11873-29370	GFP	IFNL3	NOTEST	0	0.00586037	inf	0	1	1	no
XLOC_000002	XLOC_000002	MIR1302-10	chr1:30365-30503	GFP	IFNL3	NOTEST	0	0	0	0	1	1	no
XLOC_000003	XLOC_000003	OR4F5	chr1:69090-70008	GFP	IFNL3	NOTEST	0	0	0	0	1	1	no
XLOC_000004	XLOC_000004	37135	chr16:30378132-30400108	GFP	IFNL3	OK	1.56605	0.670769	-1.22325	-1.49187	0.0166	0.658211	no
XLOC_000005	XLOC_000005	LINC01128	chr1:826205-859446	GFP	IFNL3	OK	0.951384	0.882722	-0.108069	-0.373173	0.51	0.999968	no
XLOC_000006	XLOC_000006	-	chr1:916817-925600	GFP	IFNL3	OK	1.13822	1.30254	0.194546	0.14222	0.83045	0.999968	no
XLOC_000007	XLOC_000007	SAMD11	chr1:925740-959299	GFP	IFNL3	OK	19.0883	23.9818	0.329251	0.802761	0.1724	0.999968	no
XLOC_000008	XLOC_000008	KLHL17	chr1:960537-965719	GFP	IFNL3	OK	1.86445	2.27923	0.289797	1.07951	0.0678	0.999968	no
XLOC_000009	XLOC_000009	PLEKHN1	chr1:966442-982117	GFP	IFNL3	OK	1.0364	1.51094	0.543865	1.58749	0.00725	0.396505	no
XLOC_015344	XLOC_015344	-	chr2:54083662-54083878	GFP	IFNL4_WT	OK	0.745222	0		#NAME?	0.0001	0.0108251	yes
XLOC_000553	XLOC_000553	IFI44L	chr1:78620374-78646145	GFP	IFNL3	OK	0	2.38296	inf	#NAME?	5e-05	0.00568509	yes
XLOC_000012	XLOC_000012	LINC01342	chr1:1137016-1144054	GFP	IFNL3	NOTEST	0	0	0	0	1	1	no
XLOC_000013	XLOC_000013	MIR200B	chr1:1167103-1167198	GFP	IFNL3	NOTEST	0	0	0	0	1	1	no
XLOC_000014	XLOC_000014	MIR200A	chr1:1167862-1167952	GFP	IFNL3	NOTEST	0	0	0	0	1	1	no
XLOC_000015	XLOC_000015	MIR429	chr1:1169004-1169087	GFP	IFNL3	NOTEST	0	0	0	0	1	1	no
XLOC_000016	XLOC_000016	TTLL10	chr1:1173905-1197933	GFP	IFNL3	NOTEST	0	0	0	0	1	1	no
XLOC_000017	XLOC_000017	B3GALT6	chr1:1232248-1235040	GFP	IFNL3	OK	9.91394	9.90186	-0.00175871	-0.00829036	0.9895	0.999968	no
XLOC_000018	XLOC_000018	SCNN1D	chr1:1280435-1292029	GFP	IFNL3	NOTEST	0.279472	0.26294	-0.0879703	0	1	1	no
XLOC_000019	XLOC_000019	PUSL1	chr1:1308613-1324687	GFP	IFNL3	OK	7.75451	7.82698	0.0134206	0.0250027	0.96575	0.999968	no
XLOC_000020	XLOC_000020	CPTP	chr1:1324762-1328971	GFP	IFNL3	OK	9.09239	9.12274	0.00480762	0.0210556	0.97085	0.999968	no
XLOC_000021	XLOC_000021	TAS1R3	chr1:1331345-1334464	GFP	IFNL3	NOTEST	0.0529525	0.0608169	0.199772	0	1	1	no
XLOC_000022	XLOC_000022	MXRA8	chr1:1351785-1363541	GFP	IFNL3	OK	0.376128	0.541131	0.524757	0.648887	0.2556	0.999968	no
XLOC_000023	XLOC_000023	MXRA8	chr1:1351785-1363541	GFP	IFNL3	OK	0.353874	0.594792	0.74915	0.634615	0.2817	0.999968	no
XLOC_000024	XLOC_000024	MXRA8	chr1:1351785-1363541	GFP	IFNL3	OK	0.453495	0.527059	0.216876	0.214534	0.7137	0.999968	no
XLOC_000025	XLOC_000025	LOC148413	chr1:1399529-1407313	GFP	IFNL3	OK	3.90047	3.80389	-0.0361725	-0.0601604	0.9172	0.999968	no
XLOC_000026	XLOC_000026	TMEM88B	chr1:1426127-1427787	GFP	IFNL3	NOTEST	0.0167916	0	#NAME?	0	1	1	no
XLOC_000027	XLOC_000027	VWA1	chr1:1435522-1442882	GFP	IFNL3	OK	7.63348	7.37487	-0.0497247	-0.231382	0.69055	0.999968	no
XLOC_000028	XLOC_000028	ATAD3C	chr1:1449688-1470158	GFP	IFNL3	NOTEST	0.0624307	0.0481595	-0.374435	0	1	1	no
XLOC_000029	XLOC_000029	ATAD3B	chr1:1471783-1496202	GFP	IFNL3	OK	0.2671	0.387895	0.538287	1.23032	0.0387	0.961695	no
XLOC_000030	XLOC_000030	ATAD3A	chr1:1512142-1534687	GFP	IFNL3	OK	7.54257	9.00126	0.25507	1.14748	0.0456	0.999968	no
XLOC_000031	XLOC_000031	MIB2	chr1:1615414-1630610	GFP	IFNL3	OK	2.43918	2.5809	0.0814824	0.328703	0.576	0.999968	no
XLOC_000032	XLOC_000032	MMP23B	chr1:1632180-1634654	GFP	IFNL3	NOTEST	0	0	0	0	1	1	no
XLOC_000033	XLOC_000033	MMP23A	chr1:1635225-1724352	GFP	IFNL3	NOTEST	0	0	0	0	1	1	no
XLOC_000034	XLOC_000034	CALML6	chr1:1914826-1917294	GFP	IFNL3	NOTEST	0	0.0153317	inf	0	1	1	no
XLOC_000035	XLOC_000035	GABRD	chr1:2019328-2030753	GFP	IFNL3	OK	0.352941	0.407692	0.208052	0.446014	0.44115	0.999968	no
XLOC_000036	XLOC_000036	PRKCZ	chr1:2050469-2212720	GFP	IFNL3	OK	5.35288	5.10411	-0.0686543	-0.168369	0.7686	0.999968	no
XLOC_000037	XLOC_000037	SKI	chr1:2228694-2310214	GFP	IFNL3	OK	6.1151	6.07336	-0.00988091	-0.0459794	0.93975	0.999968	no
XLOC_000038	XLOC_000038	RER1	chr1:2391774-2412571	GFP	IFNL3	OK	31.0322	32.4813	0.0658448	0.278877	0.6305	0.999968	no
XLOC_000039	XLOC_000039	PLCH2	chr1:2467458-2505530	GFP	IFNL3	NOTEST	0.0109641	0.00777785	-0.495347	0	1	1	no
XLOC_000040	XLOC_000040	-	chr1:2546414-2547361	GFP	IFNL3	OK	0.750586	0.588822	-0.350184	-0.708875	0.24585	0.999968	no
XLOC_000041	XLOC_000041	37135	chr16:30378132-30400108	GFP	IFNL4_154	OK	1.56605	0.672594	-1.21933	-1.32475	0.03285	0.902493	no
XLOC_000042	XLOC_000042	LOC100996583	chr1:2566534-2584534	GFP	IFNL3	NOTEST	0.0225806	0	#NAME?	0	1	1	no
XLOC_000043	XLOC_000043	FAM213B	chr1:2586459-2633042	GFP	IFNL3	OK	7.48864	7.57762	0.0170415	0.0703225	0.90445	0.999968	no
XLOC_000044	XLOC_000044	ACTRT2	chr1:3021481-3022903	GFP	IFNL3	NOTEST	0	0	0	0	1	1	no
XLOC_000045	XLOC_000045	40238	chr17:62701313-62808381	IFNL4_70	IFNL4_154	NOTEST	0.0536026	0.0195135	-1.45783	0	1	1	no
XLOC_000046	XLOC_000046	MIR4251	chr1:3069177-3438621	GFP	IFNL3	NOTEST	0	0	0	0	1	1	no
XLOC_000047	XLOC_000047	ARHGEF16	chr1:3454582-3485071	GFP	IFNL3	OK	2.22716	2.43295	0.127506	0.495729	0.3885	0.999968	no
XLOC_000048	XLOC_000048	TPRG1L	chr1:3624991-3630130	GFP	IFNL3	OK	11.085	11.6787	0.0752727	0.337955	0.56115	0.999968	no
XLOC_000049	XLOC_000049	TP73	chr1:3652564-3747373	GFP	IFNL3	NOTEST	0.108172	0.115371	0.0929607	0	1	1	no
XLOC_000050	XLOC_000050	CCDC27	chr1:3752400-3771645	GFP	IFNL3	NOTEST	0.00345102	0.00401636	0.218867	0	1	1	no
XLOC_000051	XLOC_000051	SMIM1	chr1:3772691-3775982	GFP	IFNL3	OK	1.93791	2.09872	0.115006	0.27161	0.63015	0.999968	no
XLOC_000052	XLOC_000052	DFFB	chr1:3857266-3885429	GFP	IFNL3	OK	1.59303	1.88422	0.242188	0.84932	0.137	0.999968	no
XLOC_000053	XLOC_000053	LINC01134	chr1:3900403-3915467	GFP	IFNL3	NOTEST	0.0523967	0.0965348	0.881574	0	1	1	no
XLOC_000054	XLOC_000054	LINC01346	chr1:3940611-3952583	GFP	IFNL3	NOTEST	0	0	0	0	1	1	no
XLOC_000055	XLOC_000055	LOC284661	chr1:4412050-4424684	GFP	IFNL3	NOTEST	0	0.00506658	inf	0	1	1	no
XLOC_000056	XLOC_000056	AJAP1	chr1:4655044-4783791	GFP	IFNL3	NOTEST	0	0.00407731	inf	0	1	1	no
XLOC_000057	XLOC_000057	MIR4417	chr1:5564070-5564143	GFP	IFNL3	NOTEST	0	0	0	0	1	1	no
XLOC_000058	XLOC_000058	KCNAB2	chr1:5862807-6101193	GFP	IFNL3	OK	4.8357	4.86653	0.00917052	0.0326301	0.9557	0.999968	no
XLOC_000059	XLOC_000059	RNF207	chr1:6206128-6235986	GFP	IFNL3	OK	0.867451	0.895281	0.0455578	0.0336538	0.9554	0.999968	no
XLOC_000060	XLOC_000060	LINC00337	chr1:6236239-6239442	GFP	IFNL3	OK	0.456989	0.390672	-0.226203	-0.478691	0.4033	0.999968	no
XLOC_000061	XLOC_000061	HES3	chr1:6244191-6245578	GFP	IFNL3	NOTEST	0	0	0	0	1	1	no
XLOC_000062	XLOC_000062	ESPN	chr1:6424787-6460944	GFP	IFNL3	NOTEST	0.171246	0.197064	0.202591	0	1	1	no
XLOC_000063	XLOC_000063	TAS1R1	chr1:6555277-6579757	GFP	IFNL3	NOTEST	0.00536979	0.0073791	0.458578	0	1	1	no
XLOC_000064	XLOC_000064	ZBTB48	chr1:6579990-6589280	GFP	IFNL3	OK	2.05083	2.26079	0.140621	0.514245	0.3661	0.999968	no
XLOC_000065	XLOC_000065	PHF13	chr1:6613695-6624033	GFP	IFNL3	OK	6.24851	6.53042	0.0636637	0.276231	0.63775	0.999968	no
XLOC_000066	XLOC_000066	THAP3	chr1:6624864-6701906	GFP	IFNL3	OK	6.53671	6.67026	0.0291783	0.0505438	0.9321	0.999968	no
XLOC_000067	XLOC_000067	LOC100505887	chr1:6724744-6730012	GFP	IFNL3	NOTEST	0	0	0	0	1	1	no
XLOC_000068	XLOC_000068	CAMTA1	chr1:6785323-7769706	GFP	IFNL3	OK	37.4488	36.5968	-0.0332024	-0.14737	0.8028	0.999968	no
XLOC_000069	XLOC_000069	VAMP3	chr1:7771268-7781434	GFP	IFNL3	OK	46.9953	40.6202	-0.21032	-0.99838	0.08485	0.999968	no
XLOC_000070	XLOC_000070	PER3	chr1:7784332-7845180	GFP	IFNL3	OK	0.95656	0.677529	-0.497572	-1.58082	0.0046	0.287454	no
XLOC_000071	XLOC_000071	PARK7	chr1:7961653-7985282	GFP	IFNL3	OK	225.245	226.927	0.0107299	0.0537946	0.9249	0.999968	no
XLOC_000072	XLOC_000072	LOC102724539	chr1:8208671-8215208	GFP	IFNL3	NOTEST	0	0.0405111	inf	0	1	1	no
XLOC_000073	XLOC_000073	SLC45A1	chr1:8318084-8344167	GFP	IFNL3	OK	6.10602	6.68272	0.130203	0.560475	0.3392	0.999968	no
XLOC_000074	XLOC_000074	LOC102724552	chr1:8352403-8817640	GFP	IFNL3	NOTEST	0.0228244	0.0218839	-0.0607041	0	1	1	no
XLOC_000075	XLOC_000075	41883	chr7:55793543-55862789	GFP	IFNL3	NOTEST	0.0804599	0.0252107	-1.67423	0	1	1	no
XLOC_000076	XLOC_000076	CA6	chr1:8945833-8975089	GFP	IFNL3	NOTEST	0	0	0	0	1	1	no
XLOC_000077	XLOC_000077	-	chr1:9182089-9192076	GFP	IFNL3	OK	0.548689	0.44596	-0.299074	-0.560629	0.3368	0.999968	no
XLOC_000078	XLOC_000078	H6PD	chr1:9234803-9271339	GFP	IFNL3	OK	5.35538	4.75111	-0.172725	-0.799936	0.16075	0.999968	no
XLOC_000079	XLOC_000079	SPSB1	chr1:9292881-9369531	GFP	IFNL3	OK	8.11484	9.24348	0.187872	0.836753	0.1458	0.999968	no
XLOC_000080	XLOC_000080	SLC25A33	chr1:9539468-9583633	GFP	IFNL3	OK	7.16161	6.8636	-0.061318	-0.238321	0.6794	0.999968	no
XLOC_000081	XLOC_000081	TMEM201	chr1:9588873-9614877	GFP	IFNL3	OK	4.29218	4.8462	0.175142	0.755419	0.1957	0.999968	no
XLOC_000082	XLOC_000082	PIK3CD	chr1:9651731-9824526	GFP	IFNL3	OK	1.67149	1.62919	-0.0369856	-0.0402906	0.9438	0.999968	no
XLOC_000083	XLOC_000083	NMNAT1	chr1:9922180-9985498	GFP	IFNL3	OK	2.70073	2.71916	0.00981225	0.0155006	0.97845	0.999968	no
XLOC_000084	XLOC_000084	MIR5697	chr1:9922180-9985498	GFP	IFNL3	NOTEST	0	0	0	0	1	1	no
XLOC_000085	XLOC_000085	RBP7	chr1:9997196-10016020	GFP	IFNL3	OK	0.704891	0.508505	-0.471138	-0.786818	0.1654	0.999968	no
XLOC_000086	XLOC_000086	UBE4B	chr1:10032982-10181238	GFP	IFNL3	OK	10.8083	8.90398	-0.279614	-1.30511	0.02275	0.768573	no
XLOC_000087	XLOC_000087	KIF1B	chr1:10210615-10398492	GFP	IFNL3	OK	7.22207	6.8639	-0.0733838	-0.339204	0.55365	0.999968	no
XLOC_000088	XLOC_000088	MIR1273D	chr1:10210615-10398492	GFP	IFNL3	NOTEST	0	0	0	0	1	1	no
XLOC_000089	XLOC_000089	RNU6-8	chr1:10210615-10398492	GFP	IFNL3	NOTEST	0	0	0	0	1	1	no
XLOC_000090	XLOC_000090	PGD	chr1:10398991-10420511	GFP	IFNL3	OK	923.655	939.237	0.0241343	0.123703	0.82305	0.999968	no
XLOC_000091	XLOC_000091	APITD1,APITD1-CORT,CORT	chr1:10430101-10452003	GFP	IFNL3	OK	19.5842	19.7755	0.0140234	0.0621793	0.91485	0.999968	no
XLOC_000092	XLOC_000092	PEX14	chr1:10474932-10630761	GFP	IFNL3	OK	8.84729	9.45814	0.0963207	0.42111	0.46925	0.999968	no
XLOC_000093	XLOC_000093	TARDBP	chr1:11012621-11025492	GFP	IFNL3	OK	42.2913	40.264	-0.0708711	-0.350834	0.5369	0.999968	no
XLOC_000094	XLOC_000094	MTOR-AS1	chr1:11106530-11262551	GFP	IFNL3	NOTEST	0.164557	0.28367	0.78563	0	1	1	no
XLOC_000095	XLOC_000095	ANGPTL7	chr1:11106530-11262551	GFP	IFNL3	NOTEST	0.0039799	0	#NAME?	0	1	1	no
XLOC_000096	XLOC_000096	UBIAD1	chr1:11273197-11296984	GFP	IFNL3	OK	7.81611	8.76674	0.165591	0.583966	0.30625	0.999968	no
XLOC_000097	XLOC_000097	-	chr1:11297276-11298124	GFP	IFNL3	OK	0.647091	0.397185	-0.704159	-1.10732	0.0607	0.999968	no
XLOC_000098	XLOC_000098	PTCHD2	chr1:11479237-11537583	GFP	IFNL3	NOTEST	0.0281826	0.0214932	-0.390923	0	1	1	no
XLOC_000099	XLOC_000099	LOC101929181	chr1:11609530-11613354	GFP	IFNL3	NOTEST	0.0331442	0.0599132	0.85412	0	1	1	no
XLOC_000100	XLOC_000100	FBXO44	chr1:11648360-11663327	GFP	IFNL3	OK	4.34746	4.07211	-0.0943956	-0.28626	0.6183	0.999968	no
XLOC_003907	XLOC_003907	-	chr11:4475377-4476079	GFP	IFNL3	OK	0	0.471935	inf	#NAME?	5e-05	0.00568509	yes
XLOC_000102	XLOC_000102	41883	chr7:55793543-55862789	GFP	IFNL4_WT	NOTEST	0.0804599	0.0207685	-1.95388	0	1	1	no
XLOC_000103	XLOC_000103	AGTRAP	chr1:11736084-11750771	GFP	IFNL3	OK	40.7648	44.5554	0.128277	0.602922	0.30745	0.999968	no
XLOC_000104	XLOC_000104	C1orf167	chr1:11762192-11847783	GFP	IFNL3	NOTEST	0.00351005	0.00540096	0.621722	0	1	1	no
XLOC_000105	XLOC_000105	CLCN6	chr1:11762192-11847783	GFP	IFNL3	OK	2.45269	2.5844	0.0754649	0.214647	0.70015	0.999968	no
XLOC_000106	XLOC_000106	RNU5E-1	chr1:11908153-11908272	GFP	IFNL3	NOTEST	0	0	0	0	1	1	no
XLOC_000107	XLOC_000107	PLOD1	chr1:11934666-11975542	GFP	IFNL3	OK	37.0638	40.3918	0.124053	0.611891	0.28845	0.999968	no
XLOC_000108	XLOC_000108	MFN2	chr1:11980180-12013515	GFP	IFNL3	OK	16.7898	17.7792	0.082607	0.394816	0.4953	0.999968	no
XLOC_000109	XLOC_000109	MIIP	chr1:12019241-12032126	GFP	IFNL3	OK	4.00127	4.82779	0.270903	1.07411	0.0668	0.999968	no
XLOC_000110	XLOC_000110	MIR6729	chr1:12019241-12032126	GFP	IFNL3	NOTEST	0	0	0	0	1	1	no
XLOC_000111	XLOC_000111	TNFRSF8	chr1:12063376-12144207	GFP	IFNL3	NOTEST	0.00543412	0.0050778	-0.0978428	0	1	1	no
XLOC_000112	XLOC_000112	41883	chr7:55793543-55862789	IFNL4_WT	IFNL4_70	NOTEST	0.0207685	0.0443765	1.0954	0	1	1	no
XLOC_000113	XLOC_000113	MIR4632	chr1:12166942-12209220	GFP	IFNL3	NOTEST	0	0	0	0	1	1	no
XLOC_000114	XLOC_000114	VPS13D	chr1:12230038-12512046	GFP	IFNL3	OK	2.87988	3.19918	0.151693	0.530954	0.3581	0.999968	no
XLOC_000115	XLOC_000115	SNORA59B	chr1:12230038-12512046	GFP	IFNL3	NOTEST	0	0	0	0	1	1	no
XLOC_000116	XLOC_000116	AADACL4	chr1:12644546-12667086	GFP	IFNL3	NOTEST	0	0	0	0	1	1	no
XLOC_000117	XLOC_000117	AADACL3	chr1:12716114-12728759	GFP	IFNL3	NOTEST	0	0	0	0	1	1	no
XLOC_000118	XLOC_000118	C1orf158	chr1:12746185-12761169	GFP	IFNL3	NOTEST	0	0	0	0	1	1	no
XLOC_000119	XLOC_000119	PRAMEF12	chr1:12774847-12777905	GFP	IFNL3	NOTEST	0	0	0	0	1	1	no
XLOC_000120	XLOC_000120	PRAMEF1	chr1:12791396-12796628	GFP	IFNL3	NOTEST	0	0	0	0	1	1	no
XLOC_000121	XLOC_000121	PRAMEF2	chr1:12857085-12861909	GFP	IFNL3	NOTEST	0	0	0	0	1	1	no
XLOC_000122	XLOC_000122	PRAMEF7	chr1:12916646-12920480	GFP	IFNL3	NOTEST	0	0	0	0	1	1	no
XLOC_000123	XLOC_000123	HNRNPCL3	chr1:13061231-13062237	GFP	IFNL3	NOTEST	0	0	0	0	1	1	no
XLOC_000124	XLOC_000124	PRAMEF25	chr1:13073677-13078038	GFP	IFNL3	NOTEST	0	0	0	0	1	1	no
XLOC_000125	XLOC_000125	LOC645354	chr1:13127068-13132274	GFP	IFNL3	NOTEST	0	0	0	0	1	1	no
XLOC_000126	XLOC_000126	LOC101929983	chr1:13175280-13179132	GFP	IFNL3	NOTEST	0	0	0	0	1	1	no
XLOC_000127	XLOC_000127	PRAMEF5	chr1:13254197-13263435	GFP	IFNL3	NOTEST	0	0	0	0	1	1	no
XLOC_000128	XLOC_000128	LOC645382	chr1:13303538-13308907	GFP	IFNL3	NOTEST	0	0	0	0	1	1	no
XLOC_000129	XLOC_000129	PRAMEF15	chr1:13315580-13322595	GFP	IFNL3	NOTEST	0	0	0	0	1	1	no
XLOC_000130	XLOC_000130	PRAMEF16	chr1:13389627-13392631	GFP	IFNL3	NOTEST	0	0	0	0	1	1	no
XLOC_000131	XLOC_000131	PRAMEF20	chr1:13410449-13421328	GFP	IFNL3	NOTEST	0	0	0	0	1	1	no
XLOC_000132	XLOC_000132	PDPN	chr1:13583756-13617957	GFP	IFNL3	NOTEST	0	0	0	0	1	1	no
XLOC_000133	XLOC_000133	PRDM2	chr1:13700239-13825079	GFP	IFNL3	OK	3.21518	3.10328	-0.0511018	-0.220416	0.705	0.999968	no
XLOC_000134	XLOC_000134	KAZN	chr1:14598716-15152464	GFP	IFNL3	OK	1.15766	1.34629	0.217777	0.721301	0.2122	0.999968	no
XLOC_000135	XLOC_000135	TMEM51	chr1:15152531-15220478	GFP	IFNL3	OK	9.4285	9.49151	0.00960999	0.0416303	0.9421	0.999968	no
XLOC_000136	XLOC_000136	FHAD1	chr1:15247271-15398126	GFP	IFNL3	NOTEST	0.0808189	0.11269	0.479598	0	1	1	no
XLOC_000137	XLOC_000137	EFHD2	chr1:15409845-15430343	GFP	IFNL3	OK	22.3567	23.5057	0.0722985	0.343943	0.551	0.999968	no
XLOC_000138	XLOC_000138	CTRC	chr1:15438441-15446658	GFP	IFNL3	NOTEST	0	0.0209644	inf	0	1	1	no
XLOC_000139	XLOC_000139	CELA2A	chr1:15456727-15472091	GFP	IFNL3	NOTEST	0	0	0	0	1	1	no
XLOC_000140	XLOC_000140	CELA2B	chr1:15476100-15524790	GFP	IFNL3	NOTEST	0	0	0	0	1	1	no
XLOC_000141	XLOC_000141	DNAJC16	chr1:15526812-15585110	GFP	IFNL3	OK	3.29823	3.88239	0.235253	0.668096	0.2512	0.999968	no
XLOC_000142	XLOC_000142	DDI2,RSC1A1	chr1:15617438-15669023	GFP	IFNL3	OK	5.6093	5.86576	0.0644981	0.208004	0.7159	0.999968	no
XLOC_000143	XLOC_000143	PLEKHM2	chr1:15684313-15734769	GFP	IFNL3	OK	8.23242	8.49945	0.0460545	0.210496	0.71745	0.999968	no
XLOC_000144	XLOC_000144	SLC25A34	chr1:15736313-15741392	GFP	IFNL3	NOTEST	0.0595697	0.0592627	-0.00745444	0	1	1	no
XLOC_000145	XLOC_000145	TMEM82	chr1:15742491-15747797	GFP	IFNL3	NOTEST	0.140003	0.153647	0.134156	0	1	1	no
XLOC_000146	XLOC_000146	FBLIM1	chr1:15758660-15790333	GFP	IFNL3	OK	9.02247	8.42715	-0.0984767	-0.422704	0.46025	0.999968	no
XLOC_000147	XLOC_000147	SPEN	chr1:15834214-15940458	GFP	IFNL3	OK	4.19626	4.83898	0.2056	0.965091	0.0933	0.999968	no
XLOC_000148	XLOC_000148	MIR5096	chr1:15834214-15940458	GFP	IFNL3	NOTEST	0	0	0	0	1	1	no
XLOC_000149	XLOC_000149	C1orf64	chr1:16004235-16006695	GFP	IFNL3	NOTEST	0	0.0112834	inf	0	1	1	no
XLOC_000150	XLOC_000150	CLCNKA	chr1:16021990-16034050	GFP	IFNL3	NOTEST	0	0	0	0	1	1	no
XLOC_000151	XLOC_000151	CLCNKB	chr1:16043735-16057326	GFP	IFNL3	NOTEST	0.0148565	0.0182793	0.299112	0	1	1	no
XLOC_000152	XLOC_000152	SZRD1	chr1:16367029-16398148	GFP	IFNL3	OK	41.3474	42.0874	0.0255894	0.124673	0.8245	0.999968	no
XLOC_000153	XLOC_000153	NECAP2	chr1:16440671-16460089	GFP	IFNL3	OK	13.8308	14.8637	0.103908	0.470027	0.4163	0.999968	no
XLOC_000154	XLOC_000154	-	chr1:16534694-16535005	GFP	IFNL3	OK	0.591657	0.306686	-0.947997	-0.711065	0.37195	0.999968	no
XLOC_000155	XLOC_000155	-	chr1:16535157-16538166	GFP	IFNL3	NOTEST	0.274071	0.22319	-0.296276	0	1	1	no
XLOC_000156	XLOC_000156	FAM231B	chr1:16538723-16540035	GFP	IFNL3	NOTEST	0.0190072	0.0269353	0.50295	0	1	1	no
XLOC_000157	XLOC_000157	MIR3675	chr1:16548913-16548987	GFP	IFNL3	NOTEST	0	0	0	0	1	1	no
XLOC_000158	XLOC_000158	MST1P2	chr1:16645573-16650420	GFP	IFNL3	NOTEST	0.0972239	0.106498	0.131438	0	1	1	no
XLOC_000159	XLOC_000159	FAM231C	chr1:16673002-16673657	GFP	IFNL3	NOTEST	0	0	0	0	1	1	no
XLOC_000160	XLOC_000160	MIR3675	chr1:16681254-16681328	GFP	IFNL3	NOTEST	0	0	0	0	1	1	no
XLOC_000161	XLOC_000161	RNU1-3	chr1:16740515-16740679	GFP	IFNL3	NOTEST	0	0	0	0	1	1	no
XLOC_000162	XLOC_000162	RNU1-3	chr1:16895979-16896143	GFP	IFNL3	NOTEST	0	0	0	0	1	1	no
XLOC_000163	XLOC_000163	CROCC	chr1:16914115-16973006	GFP	IFNL3	OK	1.24144	1.24466	0.00373715	0.0137095	0.9822	0.999968	no
XLOC_000164	XLOC_000164	PADI1	chr1:17205125-17246006	GFP	IFNL3	OK	0.781745	0.673787	-0.214405	-0.60419	0.2922	0.999968	no
XLOC_000165	XLOC_000165	PADI3	chr1:17249097-17284232	GFP	IFNL3	OK	0.619506	0.594519	-0.0593937	-0.17615	0.7621	0.999968	no
XLOC_000166	XLOC_000166	MIR3972	chr1:17249097-17284232	GFP	IFNL3	NOTEST	0	0	0	0	1	1	no
XLOC_000167	XLOC_000167	PADI4	chr1:17308194-17364000	GFP	IFNL3	NOTEST	0.00443788	0.00436081	-0.0252737	0	1	1	no
XLOC_000168	XLOC_000168	PADI6	chr1:17372195-17401699	GFP	IFNL3	NOTEST	0	0	0	0	1	1	no
XLOC_000169	XLOC_000169	ARHGEF10L	chr1:17539777-17697875	GFP	IFNL3	OK	4.29528	4.16461	-0.0445707	-0.194882	0.7366	0.999968	no
XLOC_000170	XLOC_000170	ACTL8	chr1:17755312-17827063	GFP	IFNL3	OK	0.267998	0.387089	0.530444	1.00174	0.08485	0.999968	no
XLOC_000171	XLOC_000171	LOC101927876	chr1:18065656-18074411	GFP	IFNL3	NOTEST	0	0	0	0	1	1	no
XLOC_000172	XLOC_000172	IGSF21	chr1:18107745-18378483	GFP	IFNL3	NOTEST	0	0	0	0	1	1	no
XLOC_000173	XLOC_000173	KLHDC7A	chr1:18480929-18485986	GFP	IFNL3	OK	1.65945	1.57466	-0.0756676	-0.29861	0.60255	0.999968	no
XLOC_000174	XLOC_000174	PAX7	chr1:18631005-18748874	GFP	IFNL3	OK	2.81005	2.66641	-0.0757018	-0.295097	0.60415	0.999968	no
XLOC_000175	XLOC_000175	MRTO4	chr1:19251580-19260128	GFP	IFNL3	OK	25.9316	27.6706	0.0936421	0.446268	0.4392	0.999968	no
XLOC_000176	XLOC_000176	PQLC2	chr1:19312245-19333073	GFP	IFNL3	OK	4.9916	5.34796	0.0994868	0.405058	0.4952	0.999968	no
XLOC_000177	XLOC_000177	MINOS1,MINOS1-NBL1,NBL1	chr1:19596976-19658456	GFP	IFNL3	OK	25.6643	23.9096	-0.102172	-0.485605	0.402	0.999968	no
XLOC_000178	XLOC_000178	RPS14P3	chr1:19596976-19658456	GFP	IFNL3	OK	1.45302	0.852846	-0.768696	-0.370233	0.65915	0.999968	no
XLOC_000179	XLOC_000179	HTR6	chr1:19664993-19680966	GFP	IFNL3	NOTEST	0.182888	0.223754	0.290955	0	1	1	no
XLOC_000180	XLOC_000180	OTUD3	chr1:19882394-19912944	GFP	IFNL3	OK	0.956539	0.693348	-0.464244	-1.55519	0.00685	0.382321	no
XLOC_000181	XLOC_000181	PLA2G5	chr1:20070207-20091901	GFP	IFNL3	NOTEST	0	0	0	0	1	1	no
XLOC_000182	XLOC_000182	PLA2G2F	chr1:20139329-20150386	GFP	IFNL3	NOTEST	0	0	0	0	1	1	no
XLOC_000183	XLOC_000183	UBXN10	chr1:20184242-20196048	GFP	IFNL3	NOTEST	0.085321	0.106452	0.319233	0	1	1	no
XLOC_000184	XLOC_000184	VWA5B1	chr1:20290918-20354894	GFP	IFNL3	NOTEST	0	0	0	0	1	1	no
XLOC_000185	XLOC_000185	FAM43B	chr1:20552438-20555020	GFP	IFNL3	OK	1.47077	1.24721	-0.237866	-0.779097	0.18245	0.999968	no
XLOC_000186	XLOC_000186	CDA	chr1:20588950-20618907	GFP	IFNL3	OK	24.1448	20.9009	-0.208146	-0.770779	0.1749	0.999968	no
XLOC_000187	XLOC_000187	PINK1	chr1:20633454-20661544	GFP	IFNL3	OK	10.1822	8.1297	-0.324768	-0.27811	0.44215	0.999968	no
XLOC_000188	XLOC_000188	LOC100506801	chr1:21217246-21345541	GFP	IFNL3	NOTEST	0.0385103	0.0422251	0.132856	0	1	1	no
XLOC_000189	XLOC_000189	NBPF3	chr1:21440067-21484900	GFP	IFNL3	OK	2.96022	2.76766	-0.0970335	-0.395959	0.4901	0.999968	no
XLOC_000190	XLOC_000190	ALPL	chr1:21509364-21578412	GFP	IFNL3	NOTEST	0.216244	0.163267	-0.405428	0	1	1	no
XLOC_000191	XLOC_000191	LDLRAD2	chr1:21812264-21937297	GFP	IFNL3	NOTEST	0.0126173	0.00670523	-0.912051	0	1	1	no
XLOC_000192	XLOC_000192	CELA3B	chr1:21976924-21989354	GFP	IFNL3	NOTEST	0	0.024422	inf	0	1	1	no
XLOC_000193	XLOC_000193	CELA3A	chr1:22001655-22012542	GFP	IFNL3	NOTEST	0	0.0112477	inf	0	1	1	no
XLOC_000194	XLOC_000194	LINC00339	chr1:22023993-22031252	GFP	IFNL3	OK	14.0855	14.4438	0.0362458	0.148413	0.79205	0.999968	no
XLOC_000195	XLOC_000195	CDC42	chr1:22052626-22094050	GFP	IFNL3	OK	151.815	149.394	-0.0231934	-0.0775043	0.89325	0.999968	no
XLOC_000196	XLOC_000196	MIR4418	chr1:22266238-22266300	GFP	IFNL3	NOTEST	0	0	0	0	1	1	no
XLOC_000197	XLOC_000197	ZBTB40	chr1:22451850-22531157	GFP	IFNL3	OK	2.51112	2.68052	0.0941851	0.42098	0.46995	0.999968	no
XLOC_000198	XLOC_000198	EPHA8	chr1:22563510-22603594	GFP	IFNL3	NOTEST	0.00762775	0	#NAME?	0	1	1	no
XLOC_000199	XLOC_000199	C1QA	chr1:22636624-22639682	GFP	IFNL3	NOTEST	0	0	0	0	1	1	no
XLOC_000200	XLOC_000200	C1QC	chr1:22643624-22648110	GFP	IFNL3	NOTEST	0	0	0	0	1	1	no
XLOC_000201	XLOC_000201	C1QB	chr1:22653188-22661536	GFP	IFNL3	NOTEST	0	0	0	0	1	1	no
XLOC_000202	XLOC_000202	EPHB2	chr1:22710833-22921500	GFP	IFNL3	OK	3.67425	4.06326	0.145185	0.491774	0.3945	0.999968	no
XLOC_000203	XLOC_000203	MIR4684	chr1:22710833-22921500	GFP	IFNL3	NOTEST	0	0	0	0	1	1	no
XLOC_000204	XLOC_000204	KDM1A	chr1:23019447-23083691	GFP	IFNL3	OK	32.2383	33.7563	0.0663774	0.321387	0.5804	0.999968	no
XLOC_000205	XLOC_000205	MIR3115	chr1:23019447-23083691	GFP	IFNL3	NOTEST	0	0	0	0	1	1	no
XLOC_000206	XLOC_000206	ZNF436-AS1	chr1:23359447-23371837	GFP	IFNL3	OK	0.488596	0.401485	-0.283297	-0.170963	0.77355	0.999968	no
XLOC_000207	XLOC_000207	LOC101928163	chr1:23506427-23531220	GFP	IFNL3	NOTEST	0	0.0163975	inf	0	1	1	no
XLOC_000208	XLOC_000208	-	chr1:23592518-23592808	GFP	IFNL3	OK	0.843033	0.432187	-0.963934	-0.802925	0.20865	0.999968	no
XLOC_000209	XLOC_000209	41883	chr7:55793543-55862789	GFP	IFNL4_154	NOTEST	0.0804599	0.0135461	-2.5704	0	1	1	no
XLOC_000210	XLOC_000210	RPL11	chr1:23691778-23696426	GFP	IFNL3	OK	616.798	627.775	0.0254507	0.131556	0.82145	0.999968	no
XLOC_000211	XLOC_000211	TCEB3	chr1:23743365-23778297	GFP	IFNL3	OK	8.78942	9.11766	0.0528962	0.217408	0.71515	0.999968	no
XLOC_000212	XLOC_000212	PITHD1	chr1:23778385-23788232	GFP	IFNL3	OK	10.2871	10.3543	0.00939367	0.0398296	0.94575	0.999968	no
XLOC_000213	XLOC_000213	LYPLA2	chr1:23791155-23795539	GFP	IFNL3	OK	27.4249	27.7222	0.0155546	0.0726897	0.90015	0.999968	no
XLOC_000214	XLOC_000214	MIR378F	chr1:23929069-23929147	GFP	IFNL3	NOTEST	0	0	0	0	1	1	no
XLOC_000215	XLOC_000215	PNRC2	chr1:23959426-23963459	GFP	IFNL3	OK	15.4759	15.2826	-0.0181302	-0.0813243	0.8896	0.999968	no
XLOC_000216	XLOC_000216	LOC284632	chr1:24200239-24211690	GFP	IFNL3	NOTEST	0	0.00492431	inf	0	1	1	no
XLOC_000217	XLOC_000217	GRHL3	chr1:24319321-24473009	GFP	IFNL3	OK	1.13587	0.651763	-0.801375	-0.885398	0.1194	0.999968	no
XLOC_000218	XLOC_000218	NIPAL3	chr1:24319321-24473009	GFP	IFNL3	OK	5.27273	4.48429	-0.23367	-0.886444	0.1262	0.999968	no
XLOC_000219	XLOC_000219	RCAN3	chr1:24496332-24537422	GFP	IFNL3	OK	9.08103	7.93153	-0.195257	-0.835328	0.1445	0.999968	no
XLOC_000220	XLOC_000220	LOC100506985	chr1:24537489-24556024	GFP	IFNL3	OK	2.40954	1.67623	-0.523536	-1.08529	0.05705	0.999968	no
XLOC_000221	XLOC_000221	LOC100506985	chr1:24537489-24556024	GFP	IFNL3	OK	5.68281	3.88173	-0.549902	-1.26044	0.0344	0.920772	no
XLOC_000222	XLOC_000222	NCMAP	chr1:24556075-24609327	GFP	IFNL3	OK	1.29086	1.39978	0.116863	0.186841	0.68595	0.999968	no
XLOC_000223	XLOC_000223	SRRM1	chr1:24643102-24673281	GFP	IFNL3	OK	15.3535	16.2049	0.0778635	0.36751	0.5312	0.999968	no
XLOC_000224	XLOC_000224	CLIC4	chr1:24745268-24844324	GFP	IFNL3	OK	25.0585	19.8589	-0.335518	-1.55376	0.0068	0.380543	no
XLOC_000225	XLOC_000225	MIR4425	chr1:25023502-25023586	GFP	IFNL3	NOTEST	0	0	0	0	1	1	no
XLOC_000226	XLOC_000226	RHD	chr1:25272485-25330445	GFP	IFNL3	NOTEST	0.0101207	0	#NAME?	0	1	1	no
XLOC_000227	XLOC_000227	TMEM50A	chr1:25338297-25420872	GFP	IFNL3	OK	48.123	61.21	0.347043	1.67847	0.00295	0.206794	no
XLOC_000228	XLOC_000228	TMEM57	chr1:25430857-25500207	GFP	IFNL3	OK	3.93651	4.22979	0.103669	0.435016	0.456	0.999968	no
XLOC_000229	XLOC_000229	LDLRAP1	chr1:25543584-25568887	GFP	IFNL3	OK	6.8637	7.00424	0.0292422	0.127835	0.8227	0.999968	no
XLOC_000230	XLOC_000230	MAN1C1	chr1:25617467-25786207	GFP	IFNL3	NOTEST	0.16151	0.110039	-0.55361	0	1	1	no
XLOC_000231	XLOC_000231	SEPN1	chr1:25800175-25818222	GFP	IFNL3	OK	29.8268	29.6167	-0.0101974	-0.0508534	0.9303	0.999968	no
XLOC_000232	XLOC_000232	MTFR1L	chr1:25819905-25859458	GFP	IFNL3	OK	12.7033	11.9637	-0.0865393	-0.335798	0.56425	0.999968	no
XLOC_000233	XLOC_000233	41883	chr7:55793543-55862789	IFNL4_70	IFNL4_154	NOTEST	0.0443765	0.0135461	-1.71192	0	1	1	no
XLOC_000234	XLOC_000234	PDIK1L	chr1:26111164-26125548	GFP	IFNL3	OK	1.82004	1.43137	-0.346571	-1.19022	0.03675	0.942929	no
XLOC_000235	XLOC_000235	-	chr1:107505556-107505637	GFP	IFNL3	OK	101.641	48.3745	-1.07117	-1.73718	0.00545	0.324807	no
XLOC_000236	XLOC_000236	ZNF593	chr1:26169896-26170873	GFP	IFNL3	OK	24.6955	27.6335	0.162173	0.712689	0.22515	0.999968	no
XLOC_000237	XLOC_000237	-	chr1:173897421-173898071	GFP	IFNL3	OK	0.333772	0.743123	1.15474	1.25174	0.0236	0.780054	no
XLOC_000238	XLOC_000238	CATSPER4	chr1:26190627-26202542	GFP	IFNL3	NOTEST	0	0	0	0	1	1	no
XLOC_000239	XLOC_000239	-	chr1:173900660-173901076	GFP	IFNL3	OK	0.175348	0.612656	1.80486	1.15447	0.14405	0.999968	no
XLOC_000240	XLOC_000240	CEP85	chr1:26234152-26279170	GFP	IFNL3	OK	5.4888	6.0028	0.129144	0.575451	0.31405	0.999968	no
XLOC_000241	XLOC_000241	SH3BGRL3	chr1:26279721-26281522	GFP	IFNL3	OK	60.1979	58.683	-0.0367713	-0.179378	0.7613	0.999968	no
XLOC_000242	XLOC_000242	CD52	chr1:26282281-26320523	GFP	IFNL3	NOTEST	0	0	0	0	1	1	no
XLOC_000243	XLOC_000243	LIN28A	chr1:26410777-26429728	GFP	IFNL3	NOTEST	0	0	0	0	1	1	no
XLOC_000244	XLOC_000244	DHDDS	chr1:26432281-26471336	GFP	IFNL3	OK	5.62814	6.21109	0.142187	0.613697	0.28585	0.999968	no
XLOC_000245	XLOC_000245	HMGN2	chr1:26472410-26476642	GFP	IFNL3	OK	153.955	154.286	0.00310169	0.0156611	0.9785	0.999968	no
XLOC_000246	XLOC_000246	RPS6KA1	chr1:26529757-26575030	GFP	IFNL3	OK	11.1579	10.9784	-0.0233971	-0.107015	0.8562	0.999968	no
XLOC_000247	XLOC_000247	MIR1976	chr1:26529757-26575030	GFP	IFNL3	NOTEST	0	0	0	0	1	1	no
XLOC_000248	XLOC_000248	ARID1A	chr1:26696030-26782110	GFP	IFNL3	OK	8.30474	8.43349	0.0221946	0.102561	0.86005	0.999968	no
XLOC_000249	XLOC_000249	PIGV	chr1:26787944-26798403	GFP	IFNL3	OK	10.3017	10.3431	0.00577275	0.0238819	0.9652	0.999968	no
XLOC_000250	XLOC_000250	ZDHHC18	chr1:26826709-26855814	GFP	IFNL3	OK	11.5639	12.7011	0.135329	0.607634	0.2903	0.999968	no
XLOC_000251	XLOC_000251	SFN	chr1:26863141-26864456	GFP	IFNL3	OK	86.5985	93.944	0.117459	0.579754	0.30995	0.999968	no
XLOC_000252	XLOC_000252	NUDC	chr1:26921721-26946871	GFP	IFNL3	OK	57.7202	63.0357	0.127092	0.635069	0.2786	0.999968	no
XLOC_000253	XLOC_000253	TRNP1	chr1:26993698-27001833	GFP	IFNL3	OK	102.488	94.3864	-0.118806	-0.598265	0.3138	0.999968	no
XLOC_000254	XLOC_000254	WDTC1	chr1:27234515-27308633	GFP	IFNL3	OK	6.86074	6.45473	-0.0880082	-0.392476	0.498	0.999968	no
XLOC_000255	XLOC_000255	TMEM222	chr1:27322144-27336400	GFP	IFNL3	OK	15.684	15.8279	0.0131796	0.0584117	0.92075	0.999968	no
XLOC_000256	XLOC_000256	ACTG1P20	chr1:27322144-27336400	GFP	IFNL3	NOTEST	0.0727421	0.110926	0.60874	0	1	1	no
XLOC_000257	XLOC_000257	SYTL1	chr1:27341991-27353932	GFP	IFNL3	OK	0.366401	0.456073	0.315842	0.677251	0.21525	0.999968	no
XLOC_000258	XLOC_000258	GPR3	chr1:27392643-27395813	GFP	IFNL3	NOTEST	0.326018	0.316553	-0.0425021	0	1	1	no
XLOC_000259	XLOC_000259	FAM76A	chr1:27725978-27762992	GFP	IFNL3	OK	1.93696	1.99431	0.0420891	0.149551	0.7944	0.999968	no
XLOC_000260	XLOC_000260	STX12	chr1:27773182-27824452	GFP	IFNL3	OK	10.9283	10.2851	-0.0875145	-0.322008	0.57145	0.999968	no
XLOC_000261	XLOC_000261	PPP1R8	chr1:27830740-27851672	GFP	IFNL3	OK	16.2105	16.1945	-0.0014258	-0.00654087	0.99015	0.999968	no
XLOC_000262	XLOC_000262	SCARNA1	chr1:27830740-27851672	GFP	IFNL3	NOTEST	0	0	0	0	1	1	no
XLOC_010785	XLOC_010785	XAF1	chr17:6755836-6775649	GFP	IFNL3	OK	0	8.73769	inf	#NAME?	5e-05	0.00568509	yes
XLOC_000264	XLOC_000264	SMPDL3B	chr1:27934954-27959157	GFP	IFNL3	OK	4.81272	5.66168	0.234379	0.934201	0.103	0.999968	no
XLOC_000265	XLOC_000265	XKR8	chr1:27959461-27968096	GFP	IFNL3	OK	3.38253	3.68808	0.12477	0.486537	0.3967	0.999968	no
XLOC_000266	XLOC_000266	ATPIF1	chr1:28236090-28238105	GFP	IFNL3	OK	82.9466	90.0023	0.117779	0.544373	0.34785	0.999968	no
XLOC_000267	XLOC_000267	SESN2	chr1:28259451-28282491	GFP	IFNL3	OK	2.77305	2.97113	0.0995371	0.402759	0.48525	0.999968	no
XLOC_000268	XLOC_000268	MED18	chr1:28329001-28335967	GFP	IFNL3	OK	8.62236	7.92187	-0.122242	-0.512296	0.3696	0.999968	no
XLOC_000269	XLOC_000269	PHACTR4	chr1:28369581-28500369	GFP	IFNL3	OK	8.16185	10.2385	0.32704	1.27623	0.0307	0.877931	no
XLOC_000270	XLOC_000270	RCC1	chr1:28505942-28539599	GFP	IFNL3	OK	30.3665	31.0934	0.0341287	0.161421	0.78445	0.999968	no
XLOC_000271	XLOC_000271	-	chr1:228197650-228198000	GFP	IFNL3	OK	0.149777	0.563998	1.91288	1.10475	0.06395	0.999968	no
XLOC_000272	XLOC_000272	SNORA73B	chr1:28505942-28539599	GFP	IFNL3	OK	0.863364	1.03177	0.257079	0.0393302	0.8846	0.999968	no
XLOC_000273	XLOC_000273	TRNAU1AP	chr1:28553016-28581854	GFP	IFNL3	OK	6.15396	5.80025	-0.0853996	-0.309113	0.59055	0.999968	no
XLOC_000274	XLOC_000274	RAB42	chr1:28592199-28594576	GFP	IFNL3	NOTEST	0.103585	0.124146	0.261229	0	1	1	no
XLOC_000275	XLOC_000275	-	chr1:28643247-28648491	GFP	IFNL3	OK	0.701931	0.400168	-0.810726	-0.908622	0.1014	0.999968	no
XLOC_000276	XLOC_000276	RNU11	chr1:28648599-28648734	GFP	IFNL3	OK	0.497046	0.317128	-0.648314	-0.312	0.6059	0.999968	no
XLOC_000277	XLOC_000277	GMEB1	chr1:28668727-28717303	GFP	IFNL3	OK	2.24721	2.7367	0.284304	1.07641	0.0596	0.999968	no
XLOC_000278	XLOC_000278	-	chr1:28718781-28719326	GFP	IFNL3	OK	0.437853	0.75063	0.777657	1.05437	0.0702	0.999968	no
XLOC_000279	XLOC_000279	YTHDF2	chr1:28736620-28769775	GFP	IFNL3	OK	25.2309	25.3232	0.00526945	0.0247201	0.96635	0.999968	no
XLOC_000280	XLOC_000280	OPRD1	chr1:28812141-28863696	GFP	IFNL3	NOTEST	0	0	0	0	1	1	no
XLOC_000281	XLOC_000281	EPB41	chr1:28887090-29123909	GFP	IFNL3	OK	3.69932	4.05285	0.131679	0.562369	0.3167	0.999968	no
XLOC_000282	XLOC_000282	PTPRU	chr1:29236515-29326813	GFP	IFNL3	OK	7.02456	8.91821	0.344347	1.57458	0.00555	0.328897	no
XLOC_000283	XLOC_000283	MATN1-AS1	chr1:30711276-30726749	GFP	IFNL3	NOTEST	0.287841	0.236826	-0.281446	0	1	1	no
XLOC_000284	XLOC_000284	SERINC2,ZCCHC17	chr1:31296981-31434680	GFP	IFNL3	OK	32.6745	33.098	0.0185764	0.0879501	0.8797	0.999968	no
XLOC_000285	XLOC_000285	LINC01225	chr1:31500084-31508566	GFP	IFNL3	NOTEST	0	0	0	0	1	1	no
XLOC_000286	XLOC_000286	LINC01226	chr1:31518434-31524245	GFP	IFNL3	NOTEST	0	0	0	0	1	1	no
XLOC_000287	XLOC_000287	TINAGL1	chr1:31576484-31587686	GFP	IFNL3	NOTEST	0.0483086	0.0290413	-0.734171	0	1	1	no
XLOC_000288	XLOC_000288	HCRTR1	chr1:31617699-31627318	GFP	IFNL3	NOTEST	0.00732574	0.0108559	0.567438	0	1	1	no
XLOC_000289	XLOC_000289	KHDRBS1	chr1:32013693-32060859	GFP	IFNL3	OK	78.6524	76.3493	-0.0428746	-0.214255	0.7079	0.999968	no
XLOC_000290	XLOC_000290	TMEM39B	chr1:32072901-32102866	GFP	IFNL3	OK	5.73509	5.4963	-0.0613559	-0.23733	0.68405	0.999968	no
XLOC_000291	XLOC_000291	MIR5585	chr1:32072901-32102866	GFP	IFNL3	NOTEST	0	0	0	0	1	1	no
XLOC_000292	XLOC_000292	KPNA6	chr1:32108042-32176717	GFP	IFNL3	OK	9.98601	10.0162	0.00435723	0.0207672	0.9724	0.999968	no
XLOC_000293	XLOC_000293	TXLNA	chr1:32179743-32198285	GFP	IFNL3	OK	11.991	13.7954	0.202237	0.970187	0.09695	0.999968	no
XLOC_000294	XLOC_000294	CCDC28B	chr1:32200385-32205390	GFP	IFNL3	OK	0.940133	0.966732	0.0402513	0.107144	0.8605	0.999968	no
XLOC_000295	XLOC_000295	IQCC	chr1:32205634-32208687	GFP	IFNL3	OK	0.907495	0.798502	-0.184595	-0.572796	0.332	0.999968	no
XLOC_000296	XLOC_000296	DCDC2B	chr1:32209093-32222325	GFP	IFNL3	NOTEST	0.0224222	0.030106	0.425124	0	1	1	no
XLOC_000297	XLOC_000297	EIF3I	chr1:32222369-32231604	GFP	IFNL3	OK	148.092	149.829	0.0168234	0.0843714	0.8825	0.999968	no
XLOC_000298	XLOC_000298	MTMR9LP	chr1:32231659-32242059	GFP	IFNL3	OK	0.392568	0.308156	-0.34928	-0.246388	0.66815	0.999968	no
XLOC_000299	XLOC_000299	-	chr1:32242472-32242922	GFP	IFNL3	OK	0.732584	0.455155	-0.686638	-0.77759	0.18055	0.999968	no
XLOC_000300	XLOC_000300	FAM167B	chr1:32247216-32248860	GFP	IFNL3	NOTEST	0.311745	0.273546	-0.188582	0	1	1	no
XLOC_000301	XLOC_000301	LCK	chr1:32251238-32286167	GFP	IFNL3	NOTEST	0.00901789	0	#NAME?	0	1	1	no
XLOC_000302	XLOC_000302	HDAC1	chr1:32292106-32333623	GFP	IFNL3	OK	48.409	49.0757	0.0197318	0.0967523	0.8653	0.999968	no
XLOC_000303	XLOC_000303	TSSK3	chr1:32362260-32364323	GFP	IFNL3	OK	0.44784	0.344106	-0.380128	-0.61614	0.28055	0.999968	no
XLOC_000304	XLOC_000304	ZBTB8B	chr1:32465056-32487858	GFP	IFNL3	NOTEST	0.0144199	0.0202842	0.492298	0	1	1	no
XLOC_000305	XLOC_000305	ZBTB8A	chr1:32539144-32605950	GFP	IFNL3	OK	0.907492	0.855807	-0.0846002	-0.292712	0.60925	0.999968	no
XLOC_000306	XLOC_000306	RBBP4	chr1:32651147-32725195	GFP	IFNL3	OK	50.2725	55.6621	0.146927	0.515883	0.36695	0.999968	no
XLOC_000307	XLOC_000307	KIAA1522	chr1:32725285-32774970	GFP	IFNL3	OK	20.7347	21.9278	0.0807099	0.379492	0.50755	0.999968	no
XLOC_000308	XLOC_000308	S100PBP	chr1:32775189-32858879	GFP	IFNL3	OK	6.80651	7.4505	0.130423	0.279333	0.6291	0.999968	no
XLOC_000309	XLOC_000309	HPCA	chr1:32886496-32901352	GFP	IFNL3	NOTEST	0.188997	0.18039	-0.0672465	0	1	1	no
XLOC_000310	XLOC_000310	AZIN2	chr1:33081112-33120531	GFP	IFNL3	OK	0.40179	0.633953	0.657935	1.0583	0.0185	0.694171	no
XLOC_000311	XLOC_000311	ZNF362	chr1:33255762-33300720	GFP	IFNL3	OK	5.19004	5.00578	-0.0521495	-0.218633	0.7067	0.999968	no
XLOC_000312	XLOC_000312	LOC101929464	chr1:33323622-33375593	GFP	IFNL3	NOTEST	0.0265022	0.0241597	-0.133508	0	1	1	no
XLOC_000313	XLOC_000313	ZSCAN20	chr1:33472630-33497144	GFP	IFNL3	OK	0.715501	0.788037	0.139309	0.465011	0.41675	0.999968	no
XLOC_000314	XLOC_000314	-	chr1:33499801-33501607	GFP	IFNL3	OK	0.363689	0.411206	0.177154	0.360189	0.5377	0.999968	no
XLOC_000315	XLOC_000315	HMGB4	chr1:33513998-34165842	GFP	IFNL3	NOTEST	0	0	0	0	1	1	no
XLOC_000316	XLOC_000316	CSMD2-AS1	chr1:33513998-34165842	GFP	IFNL3	NOTEST	0	0	0	0	1	1	no
XLOC_000317	XLOC_000317	C1orf94	chr1:34166882-34219130	GFP	IFNL3	NOTEST	0	0	0	0	1	1	no
XLOC_000318	XLOC_000318	GJB5	chr1:34755046-34758512	GFP	IFNL3	NOTEST	0.0339459	0.0563087	0.730121	0	1	1	no
XLOC_000319	XLOC_000319	GJB4	chr1:34759740-34763724	GFP	IFNL3	NOTEST	0.0535857	0.0511896	-0.0659962	0	1	1	no
XLOC_000320	XLOC_000320	GJB3	chr1:34781188-34786366	GFP	IFNL3	NOTEST	0.1246	0.119522	-0.0600226	0	1	1	no
XLOC_000321	XLOC_000321	GJA4	chr1:34792997-34795747	GFP	IFNL3	NOTEST	0	0	0	0	1	1	no
XLOC_000322	XLOC_000322	ZMYM1	chr1:35059785-35116830	GFP	IFNL3	OK	3.49196	2.73382	-0.353118	-1.33283	0.0188	0.698995	no
XLOC_000323	XLOC_000323	ZMYM4	chr1:35268687-35421944	GFP	IFNL3	OK	9.46336	9.32615	-0.0210703	-0.098936	0.86725	0.999968	no
XLOC_000324	XLOC_000324	NCDN	chr1:35433489-35641844	GFP	IFNL3	OK	4.7046	5.79679	0.301182	0.401442	0.48415	0.999968	no
XLOC_000325	XLOC_000325	TFAP2E	chr1:35433489-35641844	GFP	IFNL3	NOTEST	0.0464521	0.0565573	0.283971	0	1	1	no
XLOC_000326	XLOC_000326	AGO4	chr1:35807696-35857889	GFP	IFNL3	OK	1.30546	1.37072	0.0703814	0.269205	0.6454	0.999968	no
XLOC_000327	XLOC_000327	AGO1	chr1:35883208-35924777	GFP	IFNL3	OK	3.49545	3.42041	-0.0313085	-0.13825	0.80995	0.999968	no
XLOC_000328	XLOC_000328	AGO3	chr1:35930774-36056462	GFP	IFNL3	OK	1.93948	2.01934	0.0582105	0.212046	0.71375	0.999968	no
XLOC_000329	XLOC_000329	-	chr1:36060086-36060564	GFP	IFNL3	OK	0.420537	0.276855	-0.603102	-0.507558	0.41275	0.999968	no
XLOC_000330	XLOC_000330	TEKT2	chr1:36084074-36088275	GFP	IFNL3	NOTEST	0	0.00532845	inf	0	1	1	no
XLOC_000331	XLOC_000331	ADPRHL2	chr1:36088851-36093932	GFP	IFNL3	OK	10.7115	13.3949	0.322529	1.41527	0.014	0.602123	no
XLOC_000332	XLOC_000332	MAP7D1	chr1:36136568-36180849	GFP	IFNL3	OK	22.4602	24.5517	0.128454	0.520218	0.37125	0.999968	no
XLOC_000333	XLOC_000333	THRAP3	chr1:36224415-36305356	GFP	IFNL3	OK	25.2174	27.3585	0.117569	0.570026	0.3249	0.999968	no
XLOC_000334	XLOC_000334	SH3D21	chr1:36306392-36321347	GFP	IFNL3	NOTEST	0.186451	0.151656	-0.297996	0	1	1	no
XLOC_000335	XLOC_000335	MIR4255	chr1:37161562-37161634	GFP	IFNL3	NOTEST	0	0	0	0	1	1	no
XLOC_000336	XLOC_000336	ZC3H12A	chr1:37474517-37484377	GFP	IFNL3	OK	5.04487	5.51754	0.129206	0.545503	0.3422	0.999968	no
XLOC_000337	XLOC_000337	MIR6732	chr1:37474517-37484377	GFP	IFNL3	NOTEST	0	0	0	0	1	1	no
XLOC_000338	XLOC_000338	DNALI1	chr1:37556918-37595985	GFP	IFNL3	NOTEST	0.0211964	0.0258143	0.284348	0	1	1	no
XLOC_000339	XLOC_000339	CDCA8	chr1:37692400-37709719	GFP	IFNL3	OK	21.8851	20.9452	-0.0633342	-0.297142	0.6053	0.999968	no
XLOC_000340	XLOC_000340	MANEAL	chr1:37794101-37801606	GFP	IFNL3	OK	11.9358	12.7029	0.0898578	0.405662	0.48255	0.999968	no
XLOC_000341	XLOC_000341	C1orf122	chr1:37802941-37809454	GFP	IFNL3	OK	32.806	34.9103	0.0896944	0.357428	0.55495	0.999968	no
XLOC_000342	XLOC_000342	UTP11L	chr1:38012711-38024825	GFP	IFNL3	OK	19.805	20.422	0.0442588	0.199603	0.7291	0.999968	no
XLOC_000343	XLOC_000343	MIR3659	chr1:38089230-38089329	GFP	IFNL3	NOTEST	0	0	0	0	1	1	no
XLOC_000344	XLOC_000344	-	chr1:38711166-38711251	GFP	IFNL3	OK	21.5616	15.1862	-0.505705	-0.540103	0.3779	0.999968	no
XLOC_000345	XLOC_000345	AKIRIN1	chr1:38991243-39006181	GFP	IFNL3	OK	21.5075	22.8357	0.0864503	0.406686	0.48675	0.999968	no
XLOC_000346	XLOC_000346	NDUFS5	chr1:39026294-39034636	GFP	IFNL3	OK	182.545	188.405	0.0455865	0.223096	0.6954	0.999968	no
XLOC_000347	XLOC_000347	KIAA0754,MACF1	chr1:39084166-39487138	GFP	IFNL3	OK	4.31198	4.24003	-0.0242749	-0.114739	0.8503	0.999968	no
XLOC_000348	XLOC_000348	BMP8A	chr1:39491645-39559698	GFP	IFNL3	NOTEST	0.121452	0.140412	0.209277	0	1	1	no
XLOC_000349	XLOC_000349	LOC101929516	chr1:39560812-39576849	GFP	IFNL3	OK	6.16912	6.14773	-0.00501064	-0.00352975	0.996	0.999968	no
XLOC_000350	XLOC_000350	PPIE	chr1:39738844-39788864	GFP	IFNL3	OK	23.1558	26.586	0.199294	0.703962	0.22505	0.999968	no
XLOC_000351	XLOC_000351	MFSD2A	chr1:39955111-39970050	GFP	IFNL3	OK	4.01486	4.23872	0.0782781	0.299419	0.5957	0.999968	no
XLOC_000352	XLOC_000352	CAP1	chr1:40040424-40072649	GFP	IFNL3	OK	122.729	120.465	-0.0268652	-0.136078	0.81075	0.999968	no
XLOC_000353	XLOC_000353	RLF	chr1:40161368-40240921	GFP	IFNL3	OK	4.51639	4.18761	-0.109043	-0.474126	0.4133	0.999968	no
XLOC_000354	XLOC_000354	TMCO2	chr1:40247900-40251693	GFP	IFNL3	NOTEST	0	0	0	0	1	1	no
XLOC_000355	XLOC_000355	ZMPSTE24	chr1:40258049-40294184	GFP	IFNL3	OK	34.2545	30.1588	-0.183718	-0.865926	0.12705	0.999968	no
XLOC_000356	XLOC_000356	SMAP2	chr1:40373705-40423326	GFP	IFNL3	OK	6.56102	6.79351	0.0502365	0.214102	0.7093	0.999968	no
XLOC_000357	XLOC_000357	ZFP69B	chr1:40450660-40463759	GFP	IFNL3	OK	0.777551	0.664939	-0.225715	-0.584016	0.31155	0.999968	no
XLOC_000358	XLOC_000358	ZFP69	chr1:40477629-40508613	GFP	IFNL3	NOTEST	0	0.00471469	inf	0	1	1	no
XLOC_000359	XLOC_000359	EXO5,ZNF684	chr1:40508760-40548169	GFP	IFNL3	OK	2.15532	2.1646	0.00619615	0.0209302	0.96895	0.999968	no
XLOC_000360	XLOC_000360	NFYC	chr1:40689079-40771606	GFP	IFNL3	OK	22.4106	23.8796	0.0915936	0.423976	0.46995	0.999968	no
XLOC_000361	XLOC_000361	MIR30E	chr1:40689079-40771606	GFP	IFNL3	NOTEST	0	0	0	0	1	1	no
XLOC_000362	XLOC_000362	MIR30C1	chr1:40689079-40771606	GFP	IFNL3	NOTEST	0	0	0	0	1	1	no
XLOC_000363	XLOC_000363	KCNQ4	chr1:40784011-40840452	GFP	IFNL3	NOTEST	0.0352493	0.0366205	0.0550556	0	1	1	no
XLOC_000364	XLOC_000364	CTPS1	chr1:40979298-41012565	GFP	IFNL3	OK	35.4401	37.8458	0.0947527	0.460418	0.4272	0.999968	no
XLOC_000365	XLOC_000365	SLFNL1-AS1	chr1:41014589-41242232	GFP	IFNL3	NOTEST	0.0463269	0.0550356	0.248515	0	1	1	no
XLOC_000366	XLOC_000366	FOXO6	chr1:41361930-41383591	GFP	IFNL3	NOTEST	0.330077	0.2175	-0.601786	0	1	1	no
XLOC_000367	XLOC_000367	-	chr1:19291806-19312146	GFP	IFNL3	OK	0.599995	0.267565	-1.16506	-0.368082	0.5794	0.999968	no
XLOC_000368	XLOC_000368	RIMKLA	chr1:42380796-42424563	GFP	IFNL3	OK	4.1809	4.16385	-0.00589691	-0.0138761	0.98165	0.999968	no
XLOC_000369	XLOC_000369	PPCS	chr1:42456340-42473378	GFP	IFNL3	OK	20.8603	20.2114	-0.0455881	-0.203529	0.72615	0.999968	no
XLOC_000370	XLOC_000370	CCDC30	chr1:42497159-42654664	GFP	IFNL3	NOTEST	0.139004	0.122633	-0.180788	0	1	1	no
XLOC_000371	XLOC_000371	PPIH	chr1:42658376-42676758	GFP	IFNL3	OK	26.1573	30.4216	0.217884	0.946197	0.0986	0.999968	no
XLOC_000372	XLOC_000372	YBX1	chr1:42682394-42702349	GFP	IFNL3	OK	368.531	355.344	-0.0525665	-0.269283	0.64495	0.999968	no
XLOC_000373	XLOC_000373	C1orf50	chr1:42767244-42775742	GFP	IFNL3	OK	4.31513	4.14958	-0.0564386	-0.193285	0.726	0.999968	no
XLOC_000374	XLOC_000374	-	chr1:144546005-144546428	GFP	IFNL3	NOTEST	0.0496235	0.262902	2.40543	0	1	1	no
XLOC_000375	XLOC_000375	ERMAP	chr1:42807051-42844989	GFP	IFNL3	OK	3.64606	3.32295	-0.133875	-0.42051	0.467	0.999968	no
XLOC_000376	XLOC_000376	ZNF691	chr1:42846572-42852475	GFP	IFNL3	OK	3.47039	3.80003	0.130915	0.495204	0.39335	0.999968	no
XLOC_000377	XLOC_000377	LOC339539	chr1:42857621-42888792	GFP	IFNL3	NOTEST	0	0.00785385	inf	0	1	1	no
XLOC_000378	XLOC_000378	SLC2A1-AS1	chr1:42925374-42983358	GFP	IFNL3	NOTEST	0.247749	0.205713	-0.268244	0	1	1	no
XLOC_000379	XLOC_000379	-	chr1:43137332-43138115	GFP	IFNL3	OK	0.576378	0.479616	-0.265136	-0.392792	0.4891	0.999968	no
XLOC_000380	XLOC_000380	FAM183A	chr1:43147922-43156396	GFP	IFNL3	NOTEST	0.301043	0.354986	0.237794	0	1	1	no
XLOC_000381	XLOC_000381	CFAP57	chr1:43164173-43254358	GFP	IFNL3	NOTEST	0.193052	0.207679	0.105366	0	1	1	no
XLOC_000382	XLOC_000382	TMEM125	chr1:43269993-43274002	GFP	IFNL3	NOTEST	0	0	0	0	1	1	no
XLOC_000383	XLOC_000383	TIE1	chr1:43300894-43323110	GFP	IFNL3	NOTEST	0	0.00944585	inf	0	1	1	no
XLOC_000384	XLOC_000384	MPL	chr1:43337803-43354464	GFP	IFNL3	NOTEST	0.0735801	0.0478542	-0.620672	0	1	1	no
XLOC_000385	XLOC_000385	CDC20	chr1:43358954-43363202	GFP	IFNL3	OK	78.6867	76.7393	-0.0361524	-0.178263	0.75005	0.999968	no
XLOC_000386	XLOC_000386	SZT2	chr1:43389884-43454373	GFP	IFNL3	OK	1.3609	1.68006	0.303948	1.2107	0.03675	0.942929	no
XLOC_000387	XLOC_000387	MIR6735	chr1:43389884-43454373	GFP	IFNL3	NOTEST	0	0	0	0	1	1	no
XLOC_000388	XLOC_000388	PTPRF	chr1:43530875-43623726	GFP	IFNL3	OK	21.5044	20.9493	-0.0377325	-0.183753	0.74885	0.999968	no
XLOC_000389	XLOC_000389	KDM4A	chr1:43650125-43707341	GFP	IFNL3	OK	7.0249	7.64559	0.122148	0.527244	0.3619	0.999968	no
XLOC_000390	XLOC_000390	ST3GAL3	chr1:43707532-43931312	GFP	IFNL3	OK	2.10529	2.18686	0.0548382	0.186149	0.71965	0.999968	no
XLOC_000391	XLOC_000391	MIR6079	chr1:43707532-43931312	GFP	IFNL3	NOTEST	0	0	0	0	1	1	no
XLOC_000392	XLOC_000392	ARTN	chr1:43933319-43937240	GFP	IFNL3	NOTEST	0.080446	0.0711855	-0.176438	0	1	1	no
XLOC_000393	XLOC_000393	IPO13	chr1:43946805-43968022	GFP	IFNL3	OK	5.32451	5.461	0.0365166	0.160461	0.77785	0.999968	no
XLOC_000394	XLOC_000394	DPH2	chr1:43969980-43973371	GFP	IFNL3	OK	11.6224	13.4658	0.212397	0.964554	0.09265	0.999968	no
XLOC_000395	XLOC_000395	ATP6V0B	chr1:43974566-43978300	GFP	IFNL3	OK	65.23	72.68	0.156024	0.723988	0.2181	0.999968	no
XLOC_000396	XLOC_000396	B4GALT2	chr1:43979201-43991330	GFP	IFNL3	OK	20.2647	22.4895	0.150282	0.6793	0.24845	0.999968	no
XLOC_000397	XLOC_000397	CCDC24	chr1:43991607-44040655	GFP	IFNL3	OK	3.59118	3.88524	0.113546	0.281309	0.62255	0.999968	no
XLOC_000398	XLOC_000398	SLC6A9	chr1:43991607-44040655	GFP	IFNL3	OK	1.19382	0.902977	-0.402823	-0.322949	0.5869	0.999968	no
XLOC_000399	XLOC_000399	KLF17	chr1:44118849-44135137	GFP	IFNL3	NOTEST	0.0116767	0.012982	0.152886	0	1	1	no
XLOC_000400	XLOC_000400	DMAP1	chr1:44213452-44220679	GFP	IFNL3	OK	8.11294	8.26039	0.0259849	0.105444	0.8539	0.999968	no
XLOC_000401	XLOC_000401	RNF220	chr1:44405234-44651724	GFP	IFNL3	OK	16.6781	17.5619	0.0744952	0.342728	0.5486	0.999968	no
XLOC_000402	XLOC_000402	MIR5584	chr1:44405234-44651724	GFP	IFNL3	NOTEST	0	0	0	0	1	1	no
XLOC_000403	XLOC_000403	C1orf228	chr1:44674721-44725591	GFP	IFNL3	NOTEST	0.126579	0.18153	0.520173	0	1	1	no
XLOC_000404	XLOC_000404	KIF2C	chr1:44739817-44767766	GFP	IFNL3	OK	26.5068	26.3261	-0.00987058	-0.0477304	0.9365	0.999968	no
XLOC_000405	XLOC_000405	RPS8	chr1:44775573-44778740	GFP	IFNL3	OK	1086.32	1031.25	-0.075052	-0.385686	0.50355	0.999968	no
XLOC_000406	XLOC_000406	SNORD55	chr1:44775573-44778740	GFP	IFNL3	NOTEST	0	0	0	0	1	1	no
XLOC_000407	XLOC_000407	SNORD46	chr1:44775573-44778740	GFP	IFNL3	NOTEST	0	0	0	0	1	1	no
XLOC_000408	XLOC_000408	SNORD38A	chr1:44775573-44778740	GFP	IFNL3	NOTEST	0	0	0	0	1	1	no
XLOC_000409	XLOC_000409	SNORD38B	chr1:44775573-44778740	GFP	IFNL3	NOTEST	0	0	0	0	1	1	no
XLOC_000410	XLOC_000410	PLK3	chr1:44800356-44807285	GFP	IFNL3	OK	1.7916	1.98269	0.146209	0.492723	0.40045	0.999968	no
XLOC_000411	XLOC_000411	BTBD19	chr1:44808481-44814251	GFP	IFNL3	OK	0.369098	0.423908	0.199746	0.370165	0.51025	0.999968	no
XLOC_000412	XLOC_000412	UROD	chr1:45012132-45015669	GFP	IFNL3	OK	24.8687	23.4668	-0.0837107	-0.381537	0.50205	0.999968	no
XLOC_000413	XLOC_000413	-	chr1:45206834-45207484	GFP	IFNL3	NOTEST	0.313303	0.321565	0.0375531	0	1	1	no
XLOC_000414	XLOC_000414	LINC01144	chr1:45303909-45305619	GFP	IFNL3	NOTEST	0.13021	0.209655	0.687174	0	1	1	no
XLOC_000415	XLOC_000415	HPDL	chr1:45326872-45328674	GFP	IFNL3	OK	1.57844	1.61305	0.0312943	0.0993559	0.86695	0.999968	no
XLOC_000416	XLOC_000416	TOE1	chr1:45329241-45491168	GFP	IFNL3	OK	5.80407	6.83579	0.236044	0.758456	0.1881	0.999968	no
XLOC_000417	XLOC_000417	MMACHC	chr1:45500183-45522890	GFP	IFNL3	OK	2.16585	2.05635	-0.0748462	-0.0241331	0.9669	0.999968	no
XLOC_000418	XLOC_000418	AKR1A1	chr1:45550782-45570051	GFP	IFNL3	OK	42.4741	43.0472	0.0193347	0.0908799	0.8718	0.999968	no
XLOC_000419	XLOC_000419	NASP	chr1:45583987-45618906	GFP	IFNL3	OK	47.9613	51.4476	0.101231	0.519677	0.3827	0.999968	no
XLOC_000420	XLOC_000420	TMEM69	chr1:45688174-45750813	GFP	IFNL3	OK	17.0324	16.6951	-0.0288552	-0.0925384	0.87285	0.999968	no
XLOC_000421	XLOC_000421	MAST2	chr1:45803587-46036194	GFP	IFNL3	OK	9.53489	10.0433	0.0749514	0.35405	0.5352	0.999968	no
XLOC_000422	XLOC_000422	-	chr1:209267640-209267720	GFP	IFNL3	OK	46.5675	20.0567	-1.21524	-1.14254	0.08055	0.999968	no
XLOC_000423	XLOC_000423	TSPAN1	chr1:46040139-46185962	GFP	IFNL3	OK	1.33428	1.00583	-0.407667	-0.692652	0.22475	0.999968	no
XLOC_000424	XLOC_000424	LURAP1	chr1:46188680-46221256	GFP	IFNL3	NOTEST	0	0.0172222	inf	0	1	1	no
XLOC_000425	XLOC_000425	RAD54L	chr1:46247694-46303366	GFP	IFNL3	OK	4.68255	6.00475	0.358811	0.769313	0.18005	0.999968	no
XLOC_000426	XLOC_000426	UQCRH	chr1:46303612-46316777	GFP	IFNL3	OK	248.103	228.91	-0.116161	-0.573005	0.3206	0.999968	no
XLOC_000427	XLOC_000427	NSUN4	chr1:46340176-46365152	GFP	IFNL3	OK	4.82617	5.29532	0.133838	0.569229	0.32415	0.999968	no
XLOC_000428	XLOC_000428	FAAH	chr1:46394266-46413848	GFP	IFNL3	NOTEST	0.178276	0.238551	0.420186	0	1	1	no
XLOC_000429	XLOC_000429	FAAHP1	chr1:46433826-46445702	GFP	IFNL3	NOTEST	0.0365545	0.0721784	0.981517	0	1	1	no
XLOC_000430	XLOC_000430	DMBX1	chr1:46489835-46516211	GFP	IFNL3	OK	0.913504	0.890521	-0.0367612	-0.101468	0.85895	0.999968	no
XLOC_000431	XLOC_000431	MKNK1-AS1	chr1:46538695-46604294	GFP	IFNL3	NOTEST	0	0.014051	inf	0	1	1	no
XLOC_000432	XLOC_000432	TEX38	chr1:46632741-46719113	GFP	IFNL3	NOTEST	0	0.0193872	inf	0	1	1	no
XLOC_000433	XLOC_000433	EFCAB14-AS1	chr1:46632741-46719113	GFP	IFNL3	NOTEST	0.0191249	0	#NAME?	0	1	1	no
XLOC_000434	XLOC_000434	CYP4B1	chr1:46798997-46819349	GFP	IFNL3	NOTEST	0	0.00535492	inf	0	1	1	no
XLOC_000435	XLOC_000435	CYP4X1	chr1:47023567-47050751	GFP	IFNL3	NOTEST	0	0.0159406	inf	0	1	1	no
XLOC_000436	XLOC_000436	CYP4Z1	chr1:47067487-47118320	GFP	IFNL3	NOTEST	0	0	0	0	1	1	no
XLOC_000437	XLOC_000437	CYP4A22	chr1:47137424-47148854	GFP	IFNL3	NOTEST	0	0	0	0	1	1	no
XLOC_000438	XLOC_000438	LINC00853	chr1:47179249-47180339	GFP	IFNL3	OK	0.49619	0.581334	0.228474	0.275691	0.5837	0.999968	no
XLOC_000439	XLOC_000439	CMPK1	chr1:47333796-47378839	GFP	IFNL3	OK	57.6301	46.6083	-0.306235	-1.47813	0.0107	0.510612	no
XLOC_000440	XLOC_000440	FOXD2	chr1:47380757-47440698	GFP	IFNL3	OK	0.806962	0.710826	-0.183004	-0.403856	0.5155	0.999968	no
XLOC_000441	XLOC_000441	-	chr1:243850150-243850301	GFP	IFNL3	OK	4.14684	1.59274	-1.3805	-1.78181	0.0198	0.720839	no
XLOC_000442	XLOC_000442	SLC5A9	chr1:48222684-48248644	GFP	IFNL3	OK	0.764014	0.830443	0.120281	0.326642	0.5613	0.999968	no
XLOC_000443	XLOC_000443	LOC101929721	chr1:48532854-50023954	GFP	IFNL3	NOTEST	0	0	0	0	1	1	no
XLOC_000444	XLOC_000444	ELAVL4	chr1:50048013-50203785	GFP	IFNL3	NOTEST	0.00345056	0	#NAME?	0	1	1	no
XLOC_000445	XLOC_000445	CDKN2C	chr1:50968694-50974637	GFP	IFNL3	OK	15.4195	14.1955	-0.119319	-0.523855	0.3642	0.999968	no
XLOC_000446	XLOC_000446	MIR4421	chr1:51059836-51059905	GFP	IFNL3	NOTEST	0	0	0	0	1	1	no
XLOC_000447	XLOC_000447	MIR6500	chr1:51060017-51060103	GFP	IFNL3	NOTEST	0	0	0	0	1	1	no
XLOC_000448	XLOC_000448	C1orf185	chr1:51102233-51148082	GFP	IFNL3	NOTEST	0	0	0	0	1	1	no
XLOC_000449	XLOC_000449	RNF11	chr1:51236272-51273447	GFP	IFNL3	OK	18.9279	15.2969	-0.307273	-1.39675	0.01785	0.681098	no
XLOC_000450	XLOC_000450	-	chr10:37236299-37236744	GFP	IFNL3	OK	0.32427	0.798738	1.30053	1.22725	0.0602	0.999968	no
XLOC_000451	XLOC_000451	OSBPL9	chr1:51616873-51878937	GFP	IFNL3	OK	31.3593	31.8142	0.0207774	0.0621769	0.9139	0.999968	no
XLOC_000452	XLOC_000452	TXNDC12-AS1	chr1:52020130-52056171	GFP	IFNL3	NOTEST	0	0	0	0	1	1	no
XLOC_000453	XLOC_000453	BTF3L4	chr1:52056184-52090716	GFP	IFNL3	OK	11.8702	11.2289	-0.0801232	-0.362533	0.5296	0.999968	no
XLOC_000454	XLOC_000454	ZFYVE9	chr1:52142093-52346686	GFP	IFNL3	OK	4.36195	4.17406	-0.0635207	-0.278656	0.63355	0.999968	no
XLOC_000455	XLOC_000455	PRPF38A	chr1:52404546-52418320	GFP	IFNL3	OK	12.5854	14.8878	0.242372	0.866795	0.1353	0.999968	no
XLOC_000456	XLOC_000456	GPX7	chr1:52602370-52609051	GFP	IFNL3	NOTEST	0	0.0179856	inf	0	1	1	no
XLOC_000457	XLOC_000457	FAM159A	chr1:52633393-52657065	GFP	IFNL3	NOTEST	0	0	0	0	1	1	no
XLOC_000458	XLOC_000458	ZYG11B	chr1:52726458-52827341	GFP	IFNL3	OK	5.25457	4.37826	-0.263215	-1.1727	0.0396	0.968323	no
XLOC_000459	XLOC_000459	ZYG11A	chr1:52842510-52894575	GFP	IFNL3	OK	0.891496	0.947878	0.0884731	0.274563	0.61395	0.999968	no
XLOC_000460	XLOC_000460	SCP2	chr1:52927228-53051617	GFP	IFNL3	OK	64.0389	52.6475	-0.282582	-1.24465	0.0376	0.952699	no
XLOC_000461	XLOC_000461	MIR1273F	chr1:52927228-53051617	GFP	IFNL3	NOTEST	0	0	0	0	1	1	no
XLOC_000462	XLOC_000462	MIR5095	chr1:52927228-53051617	GFP	IFNL3	NOTEST	0	0	0	0	1	1	no
XLOC_000463	XLOC_000463	MIR1273G	chr1:52927228-53051617	GFP	IFNL3	NOTEST	0	0	0	0	1	1	no
XLOC_000464	XLOC_000464	PODN	chr1:53062051-53085502	GFP	IFNL3	NOTEST	0	0	0	0	1	1	no
XLOC_000465	XLOC_000465	CPT2	chr1:53196428-53220639	GFP	IFNL3	OK	9.5769	9.44099	-0.0206205	-0.0679028	0.9071	0.999968	no
XLOC_000466	XLOC_000466	LOC100507564	chr1:53226891-53328149	GFP	IFNL3	OK	0.776527	0.643244	-0.271668	-0.125821	0.8702	0.999968	no
XLOC_000467	XLOC_000467	LOC105378732	chr1:53328232-53336509	GFP	IFNL3	NOTEST	0.240945	0.183371	-0.393934	0	1	1	no
XLOC_000468	XLOC_000468	DMRTB1	chr1:53459398-53467487	GFP	IFNL3	NOTEST	0	0	0	0	1	1	no
XLOC_000469	XLOC_000469	DIO1	chr1:53894187-53911086	GFP	IFNL3	NOTEST	0.0894586	0.0517422	-0.78988	0	1	1	no
XLOC_000470	XLOC_000470	LRRC42	chr1:53946325-53968168	GFP	IFNL3	OK	20.4701	21.9758	0.102397	0.462605	0.4218	0.999968	no
XLOC_000471	XLOC_000471	TCEANC2	chr1:54026680-54112519	GFP	IFNL3	OK	1.65069	1.52118	-0.117871	-0.1525	0.7991	0.999968	no
XLOC_000472	XLOC_000472	MIR4781	chr1:54026680-54112519	GFP	IFNL3	NOTEST	0	0	0	0	1	1	no
XLOC_000473	XLOC_000473	MRPL37	chr1:54200166-54220727	GFP	IFNL3	OK	61.1114	61.953	0.0197311	0.096001	0.86875	0.999968	no
XLOC_000474	XLOC_000474	-	chr1:54224174-54224736	GFP	IFNL3	NOTEST	0.276178	0.250083	-0.143193	0	1	1	no
XLOC_000475	XLOC_000475	SSBP3-AS1	chr1:54225430-54406395	GFP	IFNL3	NOTEST	0.0223192	0.0165162	-0.4344	0	1	1	no
XLOC_000476	XLOC_000476	ACOT11	chr1:54542248-54634769	GFP	IFNL3	OK	1.89771	1.73224	-0.131622	-0.3221	0.5648	0.999968	no
XLOC_000477	XLOC_000477	MROH7,TTC4	chr1:54641739-54742655	GFP	IFNL3	OK	10.602	11.0652	0.0617006	0.276134	0.63265	0.999968	no
XLOC_000478	XLOC_000478	C1orf177	chr1:54806062-54842264	GFP	IFNL3	NOTEST	0	0	0	0	1	1	no
XLOC_000479	XLOC_000479	TMEM61	chr1:54980663-54992293	GFP	IFNL3	NOTEST	0.278181	0.17151	-0.697731	0	1	1	no
XLOC_000480	XLOC_000480	BSND	chr1:54998943-55008792	GFP	IFNL3	NOTEST	0	0	0	0	1	1	no
XLOC_000481	XLOC_000481	PCSK9	chr1:55039475-55064853	GFP	IFNL3	OK	2.38696	3.24166	0.441558	1.80545	0.0015	0.119926	no
XLOC_000482	XLOC_000482	LOC100507634	chr1:55215407-55217455	GFP	IFNL3	NOTEST	0.18491	0.227303	0.297795	0	1	1	no
XLOC_000483	XLOC_000483	MIR4422	chr1:55225640-55225723	GFP	IFNL3	NOTEST	0	0	0	0	1	1	no
XLOC_000484	XLOC_000484	PRKAA2	chr1:56645316-56715335	GFP	IFNL3	OK	3.13129	2.73823	-0.193516	-0.822036	0.15885	0.999968	no
XLOC_000485	XLOC_000485	C8A	chr1:56854769-56918221	GFP	IFNL3	NOTEST	0	0	0	0	1	1	no
XLOC_000486	XLOC_000486	DAB1-AS1	chr1:56997905-58250539	GFP	IFNL3	NOTEST	0	0	0	0	1	1	no
XLOC_000487	XLOC_000487	LINC01135	chr1:58785150-58899712	GFP	IFNL3	NOTEST	0	0	0	0	1	1	no
XLOC_000488	XLOC_000488	LINC01358	chr1:59020475-59088247	GFP	IFNL3	NOTEST	0	0	0	0	1	1	no
XLOC_000489	XLOC_000489	FGGY	chr1:59296878-59762731	GFP	IFNL3	OK	1.81919	1.67673	-0.117646	-0.355785	0.5164	0.999968	no
XLOC_000490	XLOC_000490	LOC101926944	chr1:59772794-59788829	GFP	IFNL3	NOTEST	0.0336982	0	#NAME?	0	1	1	no
XLOC_000491	XLOC_000491	HOOK1	chr1:59814860-59876378	GFP	IFNL3	OK	3.85694	2.99665	-0.364109	-1.5125	0.00935	0.470187	no
XLOC_000492	XLOC_000492	NFIA	chr1:61077273-61462788	GFP	IFNL3	OK	3.17732	2.848	-0.157862	-0.386942	0.4905	0.999968	no
XLOC_000493	XLOC_000493	MGC34796	chr1:61654241-61656128	GFP	IFNL3	NOTEST	0	0	0	0	1	1	no
XLOC_000494	XLOC_000494	INADL	chr1:61742464-62163919	GFP	IFNL3	OK	5.95191	5.92485	-0.00657347	-0.0294954	0.96065	0.999968	no
XLOC_000495	XLOC_000495	MIR3116-1	chr1:61742464-62163919	GFP	IFNL3	NOTEST	0	0	0	0	1	1	no
XLOC_000496	XLOC_000496	L1TD1	chr1:62194801-62212328	GFP	IFNL3	NOTEST	0.0903972	0.0754889	-0.260014	0	1	1	no
XLOC_000497	XLOC_000497	USP1	chr1:62436303-62451804	GFP	IFNL3	OK	14.351	13.9713	-0.0386877	-0.176492	0.7625	0.999968	no
XLOC_000498	XLOC_000498	ANGPTL3	chr1:62454725-62688368	GFP	IFNL3	NOTEST	0.00461824	0	#NAME?	0	1	1	no
XLOC_000499	XLOC_000499	ATG4C	chr1:62783885-62865271	GFP	IFNL3	OK	7.37796	6.02203	-0.292971	-1.02564	0.07605	0.999968	no
XLOC_000500	XLOC_000500	FOXD3	chr1:63320883-63325126	GFP	IFNL3	OK	0.757304	0.918586	0.278542	0.602264	0.331	0.999968	no
XLOC_000501	XLOC_000501	ALG6	chr1:63367589-63438562	GFP	IFNL3	OK	8.59603	7.46036	-0.204424	-0.745078	0.19555	0.999968	no
XLOC_000502	XLOC_000502	EFCAB7	chr1:63523300-63572693	GFP	IFNL3	OK	3.29312	3.56957	0.116295	0.405619	0.48535	0.999968	no
XLOC_000503	XLOC_000503	DLEU2L	chr1:63523300-63572693	GFP	IFNL3	OK	1.17857	0.981144	-0.264502	-0.324971	0.58065	0.999968	no
XLOC_000504	XLOC_000504	PGM1	chr1:63593275-63660246	GFP	IFNL3	OK	43.8172	44.1885	0.0121734	0.0591814	0.9166	0.999968	no
XLOC_000505	XLOC_000505	ROR1	chr1:63774018-64181496	GFP	IFNL3	OK	3.13208	2.89257	-0.114772	-0.459444	0.4189	0.999968	no
XLOC_000506	XLOC_000506	UBE2U	chr1:64203806-64244344	GFP	IFNL3	NOTEST	0	0	0	0	1	1	no
XLOC_000507	XLOC_000507	CACHD1	chr1:64470161-64693058	GFP	IFNL3	OK	0.983304	0.895995	-0.134146	-0.471815	0.4131	0.999968	no
XLOC_000508	XLOC_000508	MIR4794	chr1:64470161-64693058	GFP	IFNL3	NOTEST	0	0	0	0	1	1	no
XLOC_000509	XLOC_000509	RAVER2	chr1:64745094-64966504	GFP	IFNL3	OK	5.25728	4.65256	-0.17629	-0.240122	0.6738	0.999968	no
XLOC_000510	XLOC_000510	AK4	chr1:65147548-65232145	GFP	IFNL3	OK	26.043	24.6378	-0.0800227	-0.390247	0.49815	0.999968	no
XLOC_000511	XLOC_000511	DNAJC6	chr1:65254473-65415869	GFP	IFNL3	OK	2.76085	2.8209	0.03104	0.114388	0.8431	0.999968	no
XLOC_000512	XLOC_000512	LEPR,LEPROT	chr1:65420447-65637493	GFP	IFNL3	OK	26.2698	23.3551	-0.169669	-0.739458	0.18785	0.999968	no
XLOC_000513	XLOC_000513	PDE4B	chr1:65792509-66374579	GFP	IFNL3	OK	15.3228	14.1796	-0.111863	-0.526822	0.3679	0.999968	no
XLOC_000514	XLOC_000514	SGIP1	chr1:66533568-66751139	GFP	IFNL3	NOTEST	0	0	0	0	1	1	no
XLOC_000515	XLOC_000515	MIR3117	chr1:66533568-66751139	GFP	IFNL3	NOTEST	0	0	0	0	1	1	no
XLOC_000516	XLOC_000516	TCTEX1D1	chr1:66752456-66779047	GFP	IFNL3	NOTEST	0	0	0	0	1	1	no
XLOC_000517	XLOC_000517	MIER1	chr1:66924894-66988619	GFP	IFNL3	OK	6.57889	6.16639	-0.0934192	-0.402802	0.4799	0.999968	no
XLOC_000518	XLOC_000518	IL23R	chr1:67166485-67259967	GFP	IFNL3	NOTEST	0	0.00444345	inf	0	1	1	no
XLOC_000519	XLOC_000519	IL12RB2	chr1:67307363-67396900	GFP	IFNL3	NOTEST	0.00301717	0.00238042	-0.341975	0	1	1	no
XLOC_000520	XLOC_000520	GADD45A	chr1:67685176-67688338	GFP	IFNL3	OK	7.07379	8.76022	0.308485	1.25293	0.0318	0.890649	no
XLOC_000521	XLOC_000521	-	chr10:119206156-119206629	GFP	IFNL3	OK	0.247648	1.09012	2.13812	1.82243	0.03405	0.916422	no
XLOC_000522	XLOC_000522	DEPDC1-AS1	chr1:68474151-68538627	GFP	IFNL3	NOTEST	0.272108	0.184556	-0.560125	0	1	1	no
XLOC_000523	XLOC_000523	LRRC7	chr1:69760174-70123488	GFP	IFNL3	NOTEST	0	0	0	0	1	1	no
XLOC_000524	XLOC_000524	PIN1P1	chr1:69760174-70123488	GFP	IFNL3	NOTEST	0	0	0	0	1	1	no
XLOC_000525	XLOC_000525	SRSF11	chr1:70205681-70253039	GFP	IFNL3	OK	25.156	26.283	0.0632274	0.234454	0.69065	0.999968	no
XLOC_000526	XLOC_000526	HHLA3	chr1:70354809-70368022	GFP	IFNL3	OK	8.1463	7.83378	-0.0564355	-0.202671	0.7232	0.999968	no
XLOC_000527	XLOC_000527	CTH	chr1:70411217-70440066	GFP	IFNL3	OK	3.74359	4.20203	0.166665	0.603576	0.29155	0.999968	no
XLOC_000528	XLOC_000528	LOC101927244	chr1:70706452-70786468	GFP	IFNL3	NOTEST	0	0	0	0	1	1	no
XLOC_000529	XLOC_000529	-	chr10:125161807-125162394	GFP	IFNL3	NOTEST	0.10895	0.361503	1.73034	0	1	1	no
XLOC_000530	XLOC_000530	-	chr10:4825148-4825715	GFP	IFNL3	NOTEST	0.223391	0.09096	-1.29627	0	1	1	no
XLOC_000531	XLOC_000531	LINC01360	chr1:73306169-73338877	GFP	IFNL3	NOTEST	0	0	0	0	1	1	no
XLOC_000532	XLOC_000532	FPGT,FPGT-TNNI3K,TNNI3K	chr1:74198211-74544432	GFP	IFNL3	OK	7.08492	6.80118	-0.0589662	-0.150695	0.78635	0.999968	no
XLOC_000533	XLOC_000533	ERICH3-AS1	chr1:74568110-74673738	GFP	IFNL3	NOTEST	0	0	0	0	1	1	no
XLOC_000534	XLOC_000534	TYW3	chr1:74705480-74766676	GFP	IFNL3	OK	8.52336	8.3917	-0.022459	-0.045644	0.9423	0.999968	no
XLOC_000535	XLOC_000535	LHX8	chr1:75100638-75611114	GFP	IFNL3	OK	6.80731	6.70635	-0.0215569	-0.0800944	0.8887	0.999968	no
XLOC_000536	XLOC_000536	ACADM	chr1:75724346-75763678	GFP	IFNL3	OK	18.4034	18.5888	0.0144606	0.063244	0.91185	0.999968	no
XLOC_000537	XLOC_000537	RABGGTB	chr1:75786193-75795090	GFP	IFNL3	OK	41.0454	35.8657	-0.194615	-0.894324	0.121	0.999968	no
XLOC_000538	XLOC_000538	SNORD45C	chr1:75786193-75795090	GFP	IFNL3	NOTEST	0	0	0	0	1	1	no
XLOC_000539	XLOC_000539	SNORD45A	chr1:75786193-75795090	GFP	IFNL3	OK	0	2.68104	inf	#NAME?	0.1649	0.999968	no
XLOC_000540	XLOC_000540	SNORD45B	chr1:75786193-75795090	GFP	IFNL3	NOTEST	0	0	0	0	1	1	no
XLOC_000541	XLOC_000541	MSH4	chr1:75796870-75913238	GFP	IFNL3	NOTEST	0	0	0	0	1	1	no
XLOC_000542	XLOC_000542	LOC101927342	chr1:76011323-76019356	GFP	IFNL3	NOTEST	0	0	0	0	1	1	no
XLOC_000543	XLOC_000543	ST6GALNAC3	chr1:76074703-76630984	GFP	IFNL3	OK	0.378686	0.255358	-0.568477	-0.97062	0.0803	0.999968	no
XLOC_000544	XLOC_000544	ST6GALNAC5	chr1:76867500-77064052	GFP	IFNL3	NOTEST	0	0	0	0	1	1	no
XLOC_000545	XLOC_000545	MIR7156	chr1:76867500-77064052	GFP	IFNL3	NOTEST	0	0	0	0	1	1	no
XLOC_000546	XLOC_000546	AK5	chr1:77281976-77559969	GFP	IFNL3	OK	1.5798	1.74118	0.140325	0.494783	0.38235	0.999968	no
XLOC_000547	XLOC_000547	FAM73A	chr1:77779623-77879540	GFP	IFNL3	OK	4.54619	3.91639	-0.215133	-0.909041	0.11525	0.999968	no
XLOC_000548	XLOC_000548	NEXN	chr1:77881347-77943893	GFP	IFNL3	NOTEST	0.244276	0.245456	0.00695339	0	1	1	no
XLOC_000549	XLOC_000549	DNAJB4	chr1:77979206-78018239	GFP	IFNL3	OK	15.8873	14.7285	-0.109258	-0.484142	0.4076	0.999968	no
XLOC_000550	XLOC_000550	GIPC2	chr1:78044961-78138449	GFP	IFNL3	NOTEST	0.0199889	0.029265	0.549975	0	1	1	no
XLOC_000551	XLOC_000551	MGC27382	chr1:78229598-78369462	GFP	IFNL3	NOTEST	0	0	0	0	1	1	no
XLOC_000552	XLOC_000552	PTGFR	chr1:78491042-78540701	GFP	IFNL3	NOTEST	0	0	0	0	1	1	no
XLOC_019461	XLOC_019461	RTP4	chr3:187368379-187371581	GFP	IFNL3	OK	0	0.592967	inf	#NAME?	5e-05	0.00568509	yes
XLOC_000554	XLOC_000554	-	chr10:5595034-5595543	GFP	IFNL3	OK	1.06854	0.49138	-1.12073	-1.36056	0.045	0.999968	no
XLOC_000555	XLOC_000555	LOC101927412	chr1:80535754-80646788	GFP	IFNL3	NOTEST	0.0324765	0	#NAME?	0	1	1	no
XLOC_000556	XLOC_000556	ADGRL2	chr1:81699769-81992738	GFP	IFNL3	OK	8.66264	7.29603	-0.247694	-1.07043	0.0601	0.999968	no
XLOC_000557	XLOC_000557	PRKACB	chr1:84077974-84238498	GFP	IFNL3	OK	12.5855	9.4797	-0.40885	-1.79544	0.00215	0.161183	no
XLOC_000558	XLOC_000558	-	chr1:84244776-84244856	GFP	IFNL3	OK	18.0945	9.79468	-0.885483	-0.88464	0.39265	0.999968	no
XLOC_000559	XLOC_000559	SAMD13	chr1:84298365-84350798	GFP	IFNL3	OK	1.81825	1.31953	-0.462523	-1.20603	0.0341	0.916423	no
XLOC_000560	XLOC_000560	DNASE2B	chr1:84398531-84415008	GFP	IFNL3	NOTEST	0.0106491	0.0154486	0.536748	0	1	1	no
XLOC_000561	XLOC_000561	RPF1	chr1:84479236-84574480	GFP	IFNL3	OK	20.015	20.1472	0.00949483	0.0223023	0.9684	0.999968	no
XLOC_000562	XLOC_000562	SPATA1	chr1:84479236-84574480	GFP	IFNL3	NOTEST	0.0393534	0.0416826	0.0829559	0	1	1	no
XLOC_000563	XLOC_000563	WDR63	chr1:85062297-85133138	GFP	IFNL3	NOTEST	0.15711	0.159493	0.021724	0	1	1	no
XLOC_000564	XLOC_000564	MIR4423	chr1:85133793-85133873	GFP	IFNL3	NOTEST	0	0	0	0	1	1	no
XLOC_000565	XLOC_000565	LOC646626	chr1:85265775-85278088	GFP	IFNL3	OK	0.561064	0.424959	-0.400842	-0.308393	0.6054	0.999968	no
XLOC_000566	XLOC_000566	CYR61	chr1:85580760-85583965	GFP	IFNL3	OK	11.0084	11.4033	0.0508431	0.223048	0.6964	0.999968	no
XLOC_000567	XLOC_000567	CLCA2	chr1:86424085-86456557	GFP	IFNL3	NOTEST	0	0	0	0	1	1	no
XLOC_000568	XLOC_000568	CLCA1	chr1:86468842-86500291	GFP	IFNL3	NOTEST	0	0	0	0	1	1	no
XLOC_000569	XLOC_000569	CLCA4	chr1:86547075-86580749	GFP	IFNL3	NOTEST	0	0	0	0	1	1	no
XLOC_000570	XLOC_000570	CLCA3P	chr1:86634275-86655376	GFP	IFNL3	NOTEST	0	0	0	0	1	1	no
XLOC_000571	XLOC_000571	SH3GLB1	chr1:86704569-86748184	GFP	IFNL3	OK	11.926	11.6975	-0.0279079	-0.131171	0.8202	0.999968	no
XLOC_000572	XLOC_000572	HS2ST1	chr1:86914651-87109998	GFP	IFNL3	OK	12.0621	10.8286	-0.155629	-0.642521	0.262	0.999968	no
XLOC_000573	XLOC_000573	LINC01140	chr1:87129764-87169203	GFP	IFNL3	NOTEST	0.0345856	0.0559321	0.693502	0	1	1	no
XLOC_000574	XLOC_000574	LOC101927844	chr1:87212668-87251331	GFP	IFNL3	NOTEST	0	0	0	0	1	1	no
XLOC_000575	XLOC_000575	LMO4	chr1:87328467-87348923	GFP	IFNL3	OK	8.29474	8.56553	0.0463457	0.209993	0.71525	0.999968	no
XLOC_000576	XLOC_000576	PKN2	chr1:88537512-88836255	GFP	IFNL3	OK	10.2309	9.5043	-0.106284	-0.488063	0.3904	0.999968	no
XLOC_000577	XLOC_000577	-	chr10:13302052-13302258	GFP	IFNL3	NOTEST	0.150962	0.308819	1.03258	0	1	1	no
XLOC_000578	XLOC_000578	-	chr10:45073089-45073165	GFP	IFNL3	OK	5.2278	48.2844	3.20728	16.1713	0.1517	0.999968	no
XLOC_000579	XLOC_000579	GBP6	chr1:89363876-89388160	GFP	IFNL3	NOTEST	0	0	0	0	1	1	no
XLOC_000580	XLOC_000580	GBP1P1	chr1:89407678-89424934	GFP	IFNL3	NOTEST	0	0.0409427	inf	0	1	1	no
XLOC_000581	XLOC_000581	LRRC8B,LRRC8C	chr1:89524550-89719535	GFP	IFNL3	OK	6.1433	5.03426	-0.287233	-1.25257	0.0313	0.884407	no
XLOC_000582	XLOC_000582	LRRC8D	chr1:89821013-89936430	GFP	IFNL3	OK	16.705	15.3849	-0.118762	-0.542812	0.34495	0.999968	no
XLOC_000583	XLOC_000583	ZNF326	chr1:89995118-90028535	GFP	IFNL3	OK	11.1382	10.8994	-0.031274	-0.142645	0.81225	0.999968	no
XLOC_000584	XLOC_000584	-	chr1:90032074-90033020	GFP	IFNL3	OK	0.878381	0.497975	-0.818774	-1.42897	0.02245	0.764597	no
XLOC_000585	XLOC_000585	CDC7	chr1:91500846-91525764	GFP	IFNL3	OK	5.66524	5.32783	-0.0885893	-0.36576	0.53275	0.999968	no
XLOC_000586	XLOC_000586	BRDT	chr1:91949370-92014428	GFP	IFNL3	NOTEST	0.00402725	0	#NAME?	0	1	1	no
XLOC_000587	XLOC_000587	EPHX4	chr1:92029975-92063536	GFP	IFNL3	OK	0.469601	0.262792	-0.837515	-1.16907	0.04955	0.999968	no
XLOC_000588	XLOC_000588	BTBD8	chr1:92080304-92147841	GFP	IFNL3	OK	0.596653	0.467824	-0.350926	-0.634731	0.2563	0.999968	no
XLOC_000589	XLOC_000589	KIAA1107	chr1:92167051-92184723	GFP	IFNL3	OK	0.928252	0.849641	-0.127664	-0.422715	0.4833	0.999968	no
XLOC_000590	XLOC_000590	C1orf146	chr1:92218015-92245810	GFP	IFNL3	NOTEST	0	0	0	0	1	1	no
XLOC_000591	XLOC_000591	RPAP2	chr1:92246397-92388199	GFP	IFNL3	OK	3.9533	3.95578	0.000906396	0.00259356	0.9969	0.999968	no
XLOC_000592	XLOC_000592	-	chr1:92399273-92399697	GFP	IFNL3	NOTEST	0.273278	0.142122	-0.943244	0	1	1	no
XLOC_000593	XLOC_000593	RPL5	chr1:92832036-92961522	GFP	IFNL3	OK	646.821	554.358	-0.222547	-1.12246	0.05615	0.999968	no
XLOC_000594	XLOC_000594	SNORD21	chr1:92832036-92961522	GFP	IFNL3	NOTEST	0	1.30279	inf	0	1	1	no
XLOC_000595	XLOC_000595	SNORA66	chr1:92832036-92961522	GFP	IFNL3	NOTEST	0	0	0	0	1	1	no
XLOC_000596	XLOC_000596	MTF2	chr1:93079234-93139081	GFP	IFNL3	OK	5.37084	5.41735	0.0124402	0.052001	0.92975	0.999968	no
XLOC_000597	XLOC_000597	CCDC18	chr1:93180715-93345814	GFP	IFNL3	OK	1.29583	1.18253	-0.131994	-0.359582	0.53555	0.999968	no
XLOC_000598	XLOC_000598	DR1	chr1:93345920-93362591	GFP	IFNL3	OK	17.2658	16.318	-0.0814544	-0.367655	0.52705	0.999968	no
XLOC_000599	XLOC_000599	FNBP1L	chr1:93448130-93554661	GFP	IFNL3	OK	16.2672	15.6354	-0.0571533	-0.268203	0.64465	0.999968	no
XLOC_000600	XLOC_000600	LOC100129046	chr1:93561740-93847150	GFP	IFNL3	OK	0.391016	0.438044	0.163848	0.11453	0.8411	0.999968	no
XLOC_000601	XLOC_000601	MIR760	chr1:93561740-93847150	GFP	IFNL3	NOTEST	0	0	0	0	1	1	no
XLOC_000602	XLOC_000602	ABCA4	chr1:93992837-94121149	GFP	IFNL3	OK	0.435852	0.22749	-0.938035	-1.42869	0.0151	0.626842	no
XLOC_000603	XLOC_000603	ABCD3	chr1:94418376-94518663	GFP	IFNL3	OK	46.727	46.5133	-0.00661294	-0.0258222	0.96065	0.999968	no
XLOC_000604	XLOC_000604	SLC44A3	chr1:94820341-94895247	GFP	IFNL3	OK	5.47178	5.76808	0.0760811	0.291207	0.60315	0.999968	no
XLOC_000605	XLOC_000605	LOC729970	chr1:94927326-94963270	GFP	IFNL3	OK	2.4525	2.8662	0.224887	0.679286	0.2324	0.999968	no
XLOC_000606	XLOC_000606	RWDD3,TMEM56,TMEM56-RWDD3	chr1:95092516-95247225	GFP	IFNL3	OK	15.8796	13.097	-0.277941	-1.06184	0.0619	0.999968	no
XLOC_000607	XLOC_000607	FLJ31662	chr1:95474736-95479356	GFP	IFNL3	NOTEST	0.00335136	0.00369151	0.139461	0	1	1	no
XLOC_000608	XLOC_000608	LOC100996635	chr1:95510115-95515464	GFP	IFNL3	NOTEST	0	0	0	0	1	1	no
XLOC_000609	XLOC_000609	LOC102723661	chr1:95992067-96022880	GFP	IFNL3	NOTEST	0	0	0	0	1	1	no
XLOC_000610	XLOC_000610	PTBP2	chr1:96721604-96815049	GFP	IFNL3	OK	6.92076	6.46856	-0.0974871	-0.403543	0.4824	0.999968	no
XLOC_000611	XLOC_000611	DPYD-AS1	chr1:97077743-97921059	GFP	IFNL3	OK	0.3913	0.306595	-0.351942	-0.130247	0.8562	0.999968	no
XLOC_000612	XLOC_000612	DPYD-AS2	chr1:97077743-97921059	GFP	IFNL3	NOTEST	0	0	0	0	1	1	no
XLOC_000613	XLOC_000613	LOC729987	chr1:98210710-98272658	GFP	IFNL3	NOTEST	0.0205271	0.0166483	-0.302156	0	1	1	no
XLOC_000614	XLOC_000614	SNX7	chr1:98661679-98760500	GFP	IFNL3	OK	25.1049	24.7275	-0.0218504	-0.0983191	0.8621	0.999968	no
XLOC_000615	XLOC_000615	LOC100129620	chr1:98890244-99148852	GFP	IFNL3	NOTEST	0	0	0	0	1	1	no
XLOC_000616	XLOC_000616	LPPR4	chr1:99264291-99309582	GFP	IFNL3	NOTEST	0.0835527	0.112935	0.434731	0	1	1	no
XLOC_000617	XLOC_000617	PALMD	chr1:99516983-99766641	GFP	IFNL3	OK	3.88091	3.56852	-0.121067	-0.384824	0.5372	0.999968	no
XLOC_000618	XLOC_000618	AGL	chr1:99850083-99924023	GFP	IFNL3	OK	6.15192	5.34838	-0.201934	-0.860371	0.1327	0.999968	no
XLOC_000619	XLOC_000619	HIAT1,SLC35A3	chr1:99969788-100083373	GFP	IFNL3	OK	27.7184	27.0453	-0.0354635	-0.158173	0.7854	0.999968	no
XLOC_000620	XLOC_000620	TRMT13	chr1:100133149-100178273	GFP	IFNL3	OK	3.00488	2.67919	-0.165507	-0.551044	0.33845	0.999968	no
XLOC_000621	XLOC_000621	RTCA	chr1:100264741-100292769	GFP	IFNL3	OK	14.647	13.6907	-0.097402	-0.434028	0.44135	0.999968	no
XLOC_000622	XLOC_000622	MIR553	chr1:100264741-100292769	GFP	IFNL3	NOTEST	0	0	0	0	1	1	no
XLOC_000623	XLOC_000623	CDC14A	chr1:100352466-100520277	GFP	IFNL3	OK	1.42313	1.64809	0.211728	0.694551	0.2203	0.999968	no
XLOC_000624	XLOC_000624	GPR88	chr1:100538171-100542027	GFP	IFNL3	NOTEST	0	0	0	0	1	1	no
XLOC_000625	XLOC_000625	VCAM1	chr1:100719639-100739046	GFP	IFNL3	NOTEST	0.00809714	0.0052611	-0.622049	0	1	1	no
XLOC_000626	XLOC_000626	SLC30A7	chr1:100896075-101025806	GFP	IFNL3	OK	6.68755	6.55487	-0.0289098	-0.0644683	0.9114	0.999968	no
XLOC_000627	XLOC_000627	LOC102606465	chr1:101025845-101087379	GFP	IFNL3	OK	3.50374	3.69976	0.0785399	0.190232	0.735	0.999968	no
XLOC_000628	XLOC_000628	S1PR1	chr1:101236748-101241520	GFP	IFNL3	NOTEST	0.0773897	0.0817297	0.0787192	0	1	1	no
XLOC_000629	XLOC_000629	LINC01307	chr1:101323836-101377313	GFP	IFNL3	NOTEST	0	0	0	0	1	1	no
XLOC_000630	XLOC_000630	DNAJA1P5	chr1:101802566-101997234	GFP	IFNL3	NOTEST	0	0	0	0	1	1	no
XLOC_000631	XLOC_000631	AMY2B,RNPC3	chr1:103525757-103579534	GFP	IFNL3	OK	3.17737	2.96408	-0.100249	-0.338748	0.5525	0.999968	no
XLOC_000632	XLOC_000632	-	chr10:71888556-71889064	GFP	IFNL3	OK	0.767905	0.373747	-1.03886	-1.20732	0.04575	0.999968	no
XLOC_000633	XLOC_000633	AMY2A	chr1:103617331-103625780	GFP	IFNL3	NOTEST	0	0	0	0	1	1	no
XLOC_000634	XLOC_000634	AMY1A	chr1:103655518-103664551	GFP	IFNL3	NOTEST	0	0	0	0	1	1	no
XLOC_000635	XLOC_000635	AMY1A	chr1:103749656-103758689	GFP	IFNL3	NOTEST	0	0	0	0	1	1	no
XLOC_000636	XLOC_000636	LOC100129138	chr1:104073022-104077071	GFP	IFNL3	NOTEST	0	0	0	0	1	1	no
XLOC_000637	XLOC_000637	PRMT6	chr1:107056644-107059296	GFP	IFNL3	NOTEST	0	0	0	0	1	1	no
XLOC_000638	XLOC_000638	-	chr10:80526411-80526788	GFP	IFNL3	OK	0.396905	0.174348	-1.18683	-0.928333	0.24995	0.999968	no
XLOC_000639	XLOC_000639	-	chr10:87207775-87370695	GFP	IFNL3	OK	0.216189	0.451811	1.06343	0.294191	0.62845	0.999968	no
XLOC_000640	XLOC_000640	MIR7852	chr1:107571159-107994607	GFP	IFNL3	NOTEST	0	0	0	0	1	1	no
XLOC_000641	XLOC_000641	VAV3-AS1	chr1:107571159-107994607	GFP	IFNL3	NOTEST	0	0	0	0	1	1	no
XLOC_000642	XLOC_000642	-	chr1:108200704-108201542	GFP	IFNL3	OK	0.504386	0.439676	-0.198087	-0.261941	0.64385	0.999968	no
XLOC_000643	XLOC_000643	NBPF6	chr1:108450281-108470638	GFP	IFNL3	NOTEST	0	0	0	0	1	1	no
XLOC_000644	XLOC_000644	FAM102B	chr1:108560348-108639327	GFP	IFNL3	OK	5.8085	5.01119	-0.213013	-0.921322	0.11765	0.999968	no
XLOC_000645	XLOC_000645	PRPF38B	chr1:108692309-108701800	GFP	IFNL3	OK	7.63611	6.82463	-0.162087	-0.74318	0.20465	0.999968	no
XLOC_000646	XLOC_000646	FNDC7	chr1:108712933-108742745	GFP	IFNL3	NOTEST	0	0	0	0	1	1	no
XLOC_000647	XLOC_000647	STXBP3	chr1:108746662-108809526	GFP	IFNL3	OK	13.6614	12.86	-0.0872171	-0.387921	0.5042	0.999968	no
XLOC_000648	XLOC_000648	SPATA42	chr1:108815897-108858524	GFP	IFNL3	NOTEST	0	0	0	0	1	1	no
XLOC_000649	XLOC_000649	GPSM2	chr1:108876980-108963499	GFP	IFNL3	OK	11.0232	10.3957	-0.084548	-0.21813	0.7065	0.999968	no
XLOC_000650	XLOC_000650	TMEM167B	chr1:109087870-109096932	GFP	IFNL3	OK	6.52793	5.15144	-0.34165	-1.3182	0.0243	0.790728	no
XLOC_000651	XLOC_000651	SCARNA2	chr1:109100192-109100612	GFP	IFNL3	NOTEST	0	0.0629288	inf	0	1	1	no
XLOC_000652	XLOC_000652	KIAA1324	chr1:109113962-109206781	GFP	IFNL3	OK	0.32874	0.342552	0.0593756	0.168893	0.7561	0.999968	no
XLOC_000653	XLOC_000653	SARS	chr1:109213892-109238182	GFP	IFNL3	OK	38.301	37.8456	-0.0172574	-0.0838155	0.8862	0.999968	no
XLOC_000654	XLOC_000654	CELSR2	chr1:109249648-109275756	GFP	IFNL3	OK	2.90196	3.03084	0.0626902	0.284627	0.62225	0.999968	no
XLOC_000655	XLOC_000655	SYPL2	chr1:109466477-109482142	GFP	IFNL3	NOTEST	0.024078	0.0362687	0.59101	0	1	1	no
XLOC_000656	XLOC_000656	ATXN7L2	chr1:109483938-109492798	GFP	IFNL3	OK	0.603431	0.801926	0.41028	1.14063	0.04825	0.999968	no
XLOC_000657	XLOC_000657	CYB561D1	chr1:109494035-109500441	GFP	IFNL3	OK	2.15395	2.27032	0.0759112	0.301089	0.6015	0.999968	no
XLOC_000658	XLOC_000658	GPR61	chr1:109539871-109545833	GFP	IFNL3	NOTEST	0	0	0	0	1	1	no
XLOC_000659	XLOC_000659	GNAI3	chr1:109548563-109595832	GFP	IFNL3	OK	27.3297	24.7855	-0.14097	-0.676013	0.2377	0.999968	no
XLOC_000660	XLOC_000660	MIR197	chr1:109598892-109598967	GFP	IFNL3	NOTEST	0	0	0	0	1	1	no
XLOC_000661	XLOC_000661	AMPD2	chr1:109619812-109632055	GFP	IFNL3	OK	10.8473	11.8144	0.123214	0.571885	0.32575	0.999968	no
XLOC_000662	XLOC_000662	GSTM4	chr1:109656075-109665501	GFP	IFNL3	OK	8.49074	8.92586	0.0721005	0.301712	0.58885	0.999968	no
XLOC_000663	XLOC_000663	GSTM2	chr1:109668021-109683997	GFP	IFNL3	OK	0.500449	0.384263	-0.381128	-0.644014	0.24035	0.999968	no
XLOC_000664	XLOC_000664	GSTM1	chr1:109687795-109693745	GFP	IFNL3	NOTEST	0.120282	0.104389	-0.204441	0	1	1	no
XLOC_000665	XLOC_000665	GSTM5	chr1:109712241-109718268	GFP	IFNL3	NOTEST	0	0	0	0	1	1	no
XLOC_000553	XLOC_000553	IFI44L	chr1:78620374-78646145	GFP	IFNL4_WT	OK	0	0.890405	inf	#NAME?	5e-05	0.00568509	yes
XLOC_000667	XLOC_000667	AHCYL1	chr1:109984764-110023742	GFP	IFNL3	OK	43.5912	40.2243	-0.115969	-0.569683	0.3249	0.999968	no
XLOC_000668	XLOC_000668	STRIP1	chr1:110031576-110059239	GFP	IFNL3	OK	5.80052	6.04737	0.0601258	0.254535	0.65935	0.999968	no
XLOC_000669	XLOC_000669	ALX3	chr1:110059382-110070700	GFP	IFNL3	OK	0.56681	0.696893	0.298072	0.413926	0.4693	0.999968	no
XLOC_000670	XLOC_000670	ALX3	chr1:110059382-110070700	GFP	IFNL3	OK	0.600031	0.542432	-0.145594	-0.242103	0.6709	0.999968	no
XLOC_000671	XLOC_000671	LINC01397	chr1:110082687-110109719	GFP	IFNL3	NOTEST	0	0	0	0	1	1	no
XLOC_000672	XLOC_000672	UBL4B	chr1:110112439-110113947	GFP	IFNL3	NOTEST	0	0.00732428	inf	0	1	1	no
XLOC_000673	XLOC_000673	SLC6A17	chr1:110150509-110202201	GFP	IFNL3	OK	0.287953	0.378243	0.393482	1.19383	0.0408	0.977475	no
XLOC_000674	XLOC_000674	KCNC4	chr1:110210345-110235112	GFP	IFNL3	OK	1.53677	1.6273	0.082581	0.291339	0.62415	0.999968	no
XLOC_000675	XLOC_000675	RBM15	chr1:110339322-110346790	GFP	IFNL3	OK	4.2084	4.47036	0.0871205	0.365517	0.52645	0.999968	no
XLOC_000676	XLOC_000676	LAMTOR5-AS1	chr1:110401247-110416274	GFP	IFNL3	OK	1.23076	1.29904	0.0778959	0.0349222	0.9419	0.999968	no
XLOC_000677	XLOC_000677	PROK1	chr1:110451165-110457354	GFP	IFNL3	NOTEST	0.00749641	0	#NAME?	0	1	1	no
XLOC_000678	XLOC_000678	CYMP	chr1:110480765-110491269	GFP	IFNL3	NOTEST	0	0	0	0	1	1	no
XLOC_000679	XLOC_000679	CD53	chr1:110871198-110963944	GFP	IFNL3	NOTEST	0	0.0277485	inf	0	1	1	no
XLOC_000680	XLOC_000680	CEPT1	chr1:111117323-111185102	GFP	IFNL3	OK	10.4223	9.54324	-0.12712	-0.325203	0.5678	0.999968	no
XLOC_000681	XLOC_000681	CHI3L2	chr1:111227658-111243440	GFP	IFNL3	NOTEST	0.0177532	0.0106613	-0.735691	0	1	1	no
XLOC_000682	XLOC_000682	CHIAP2	chr1:111280523-111286108	GFP	IFNL3	NOTEST	0	0	0	0	1	1	no
XLOC_000683	XLOC_000683	CHIA	chr1:111290851-111320566	GFP	IFNL3	NOTEST	0	0	0	0	1	1	no
XLOC_000684	XLOC_000684	PIFO	chr1:111346559-111353017	GFP	IFNL3	NOTEST	0.168095	0.151703	-0.148028	0	1	1	no
XLOC_000685	XLOC_000685	ATP5F1	chr1:111438643-111461903	GFP	IFNL3	OK	111.313	103.623	-0.103273	-0.445185	0.4371	0.999968	no
XLOC_000686	XLOC_000686	-	chr1:111464025-111464468	GFP	IFNL3	OK	0.339286	0.426706	0.330739	0.335798	0.53535	0.999968	no
XLOC_000687	XLOC_000687	C1orf162	chr1:111473868-111478512	GFP	IFNL3	NOTEST	0.0568767	0.0632176	0.152489	0	1	1	no
XLOC_000688	XLOC_000688	RAP1A	chr1:111619782-111716695	GFP	IFNL3	OK	6.19222	5.46412	-0.180467	-0.793362	0.1791	0.999968	no
XLOC_000689	XLOC_000689	FAM212B-AS1	chr1:111722063-111767577	GFP	IFNL3	NOTEST	0.274023	0.298801	0.124889	0	1	1	no
XLOC_000690	XLOC_000690	DDX20	chr1:111722063-111767577	GFP	IFNL3	OK	6.31712	6.96422	0.140694	0.499608	0.3862	0.999968	no
XLOC_000691	XLOC_000691	KCND3-AS1	chr1:111775831-111989155	GFP	IFNL3	NOTEST	0	0	0	0	1	1	no
XLOC_000692	XLOC_000692	LOC643355	chr1:111990567-111998841	GFP	IFNL3	NOTEST	0	0	0	0	1	1	no
XLOC_000693	XLOC_000693	CTTNBP2NL	chr1:112396177-112462575	GFP	IFNL3	OK	4.62883	5.28084	0.19012	0.721991	0.21	0.999968	no
XLOC_000694	XLOC_000694	WNT2B	chr1:112466540-112521288	GFP	IFNL3	NOTEST	0.145379	0.140163	-0.0527108	0	1	1	no
XLOC_000695	XLOC_000695	CAPZA1	chr1:112523518-112671619	GFP	IFNL3	OK	92.9804	87.0382	-0.0952777	-0.428375	0.4623	0.999968	no
XLOC_010785	XLOC_010785	XAF1	chr17:6755836-6775649	GFP	IFNL4_WT	OK	0	2.39136	inf	#NAME?	5e-05	0.00568509	yes
XLOC_000697	XLOC_000697	-	chr10:95660182-95660618	GFP	IFNL3	OK	0.120436	0.538316	2.16018	1.32578	0.06555	0.999968	no
XLOC_000698	XLOC_000698	AKR7A2P1	chr1:112911847-112964068	GFP	IFNL3	NOTEST	0	0.00908743	inf	0	1	1	no
XLOC_000699	XLOC_000699	SLC16A1-AS1	chr1:112911847-112964068	GFP	IFNL3	OK	0.469431	0.588919	0.327157	0.140878	0.8625	0.999968	no
XLOC_000700	XLOC_000700	LRIG2	chr1:113073169-113125337	GFP	IFNL3	OK	1.07441	1.20835	0.16949	0.56233	0.32495	0.999968	no
XLOC_000701	XLOC_000701	-	chr1:113128358-113128896	GFP	IFNL3	OK	0.387782	0.296139	-0.388973	-0.279178	0.6553	0.999968	no
XLOC_000702	XLOC_000702	-	chr1:113129406-113130706	GFP	IFNL3	OK	0.66933	0.382756	-0.806293	-1.2919	0.03285	0.902493	no
XLOC_000703	XLOC_000703	MAGI3	chr1:113390514-113686062	GFP	IFNL3	OK	4.72433	4.25392	-0.151318	-0.492266	0.3884	0.999968	no
XLOC_000704	XLOC_000704	-	chr1:113688495-113689623	GFP	IFNL3	OK	0.543431	0.380787	-0.513113	-0.773595	0.1724	0.999968	no
XLOC_000705	XLOC_000705	AP4B1-AS1	chr1:113812611-113905124	GFP	IFNL3	NOTEST	0.0488872	0.0608816	0.31655	0	1	1	no
XLOC_000706	XLOC_000706	DCLRE1B	chr1:113905292-113914086	GFP	IFNL3	OK	4.55113	4.53641	-0.00467515	-0.0195755	0.9709	0.999968	no
XLOC_000707	XLOC_000707	HIPK1	chr1:113924000-113977869	GFP	IFNL3	OK	7.56416	7.03468	-0.104695	-0.469809	0.4167	0.999968	no
XLOC_000708	XLOC_000708	OLFML3	chr1:113979390-113982254	GFP	IFNL3	OK	4.85347	5.66843	0.223934	0.91035	0.11335	0.999968	no
XLOC_000709	XLOC_000709	SYCP1	chr1:114854802-114995369	GFP	IFNL3	NOTEST	0	0	0	0	1	1	no
XLOC_000710	XLOC_000710	TSHB	chr1:115029823-115034309	GFP	IFNL3	NOTEST	0	0	0	0	1	1	no
XLOC_000711	XLOC_000711	VANGL1	chr1:115641952-115698224	GFP	IFNL3	OK	6.07187	6.19911	0.0299209	0.138897	0.8058	0.999968	no
XLOC_000712	XLOC_000712	LOC101928995	chr1:115919375-116070164	GFP	IFNL3	NOTEST	0	0	0	0	1	1	no
XLOC_000713	XLOC_000713	SLC22A15	chr1:115919375-116070164	GFP	IFNL3	OK	0.384353	0.302969	-0.34326	-0.560261	0.30735	0.999968	no
XLOC_000714	XLOC_000714	MAB21L3	chr1:116111754-116135240	GFP	IFNL3	OK	0.756897	0.85889	0.182376	0.560283	0.3441	0.999968	no
XLOC_000715	XLOC_000715	ATP1A1	chr1:116372856-116418622	GFP	IFNL3	OK	90.2855	92.585	0.036285	0.181188	0.7587	0.999968	no
XLOC_000716	XLOC_000716	MIR320B1	chr1:116671748-116671827	GFP	IFNL3	NOTEST	0	0	0	0	1	1	no
XLOC_000717	XLOC_000717	C1orf137	chr1:116694111-116706603	GFP	IFNL3	NOTEST	0	0	0	0	1	1	no
XLOC_000718	XLOC_000718	CD2	chr1:116754463-116769229	GFP	IFNL3	NOTEST	0	0	0	0	1	1	no
XLOC_000719	XLOC_000719	PTGFRN	chr1:116909922-116990358	GFP	IFNL3	OK	10.3246	10.148	-0.0248856	-0.117257	0.83835	0.999968	no
XLOC_000720	XLOC_000720	CD101	chr1:117001749-117059556	GFP	IFNL3	NOTEST	0.0606766	0.0878584	0.534041	0	1	1	no
XLOC_000721	XLOC_000721	TTF2	chr1:117060326-117102987	GFP	IFNL3	OK	7.16985	8.71955	0.282309	1.28924	0.0261	0.815147	no
XLOC_000722	XLOC_000722	MIR942	chr1:117060326-117102987	GFP	IFNL3	NOTEST	0	0	0	0	1	1	no
XLOC_000723	XLOC_000723	-	chr1:117106332-117107350	GFP	IFNL3	OK	0.533679	0.538131	0.0119849	0.0206558	0.95955	0.999968	no
XLOC_000724	XLOC_000724	LINC01525	chr1:117295465-117321336	GFP	IFNL3	NOTEST	0	0	0	0	1	1	no
XLOC_000725	XLOC_000725	MAN1A2	chr1:117366826-117526524	GFP	IFNL3	OK	5.6864	4.48339	-0.342925	-1.48995	0.0105	0.505505	no
XLOC_000726	XLOC_000726	FAM46C	chr1:117605981-117628389	GFP	IFNL3	NOTEST	0.013428	0.0139957	0.0597366	0	1	1	no
XLOC_000727	XLOC_000727	WDR3	chr1:117929748-118185225	GFP	IFNL3	OK	15.5789	17.1021	0.134578	0.644135	0.2765	0.999968	no
XLOC_000728	XLOC_000728	WARS2-IT1	chr1:119031215-119275973	GFP	IFNL3	NOTEST	0.265704	0.309776	0.221405	0	1	1	no
XLOC_000729	XLOC_000729	LOC101929147	chr1:119031215-119275973	GFP	IFNL3	OK	2.03327	1.96141	-0.0519061	-0.0911508	0.8728	0.999968	no
XLOC_000730	XLOC_000730	HAO2	chr1:119368775-119394130	GFP	IFNL3	NOTEST	0.00679274	0.00703126	0.0497901	0	1	1	no
XLOC_000731	XLOC_000731	HAO2-IT1	chr1:119368775-119394130	GFP	IFNL3	NOTEST	0	0	0	0	1	1	no
XLOC_000732	XLOC_000732	HSD3B2	chr1:119414930-119423039	GFP	IFNL3	NOTEST	0	0	0	0	1	1	no
XLOC_000733	XLOC_000733	HSD3B1	chr1:119507202-119515058	GFP	IFNL3	NOTEST	0	0	0	0	1	1	no
XLOC_000734	XLOC_000734	HSD3BP4	chr1:119563879-119572576	GFP	IFNL3	NOTEST	0.00167172	0.00242602	0.537255	0	1	1	no
XLOC_000735	XLOC_000735	PHGDH	chr1:119711795-119744226	GFP	IFNL3	OK	15.1573	17.2921	0.190103	0.849451	0.1375	0.999968	no
XLOC_000736	XLOC_000736	-	chr1:120415100-120415266	GFP	IFNL3	OK	0.34261	0.403155	0.234765	0.11176	0.84275	0.999968	no
XLOC_000737	XLOC_000737	NBPF8	chr1:120436350-120467844	GFP	IFNL3	OK	0.340073	0.428381	0.333048	0.963287	0.10825	0.999968	no
XLOC_000738	XLOC_000738	PPIAL4A	chr1:120889745-120890530	GFP	IFNL3	NOTEST	0.148525	0.218938	0.559817	0	1	1	no
XLOC_000739	XLOC_000739	LINC00623	chr1:120912237-120955811	GFP	IFNL3	NOTEST	0.205145	0.178754	-0.198666	0	1	1	no
XLOC_000740	XLOC_000740	RNVU1-4	chr1:120912237-120955811	GFP	IFNL3	NOTEST	0	0	0	0	1	1	no
XLOC_000741	XLOC_000741	-	chr10:96830562-96831159	GFP	IFNL3	OK	0.735594	0.333271	-1.14222	-1.23484	0.0502	0.999968	no
XLOC_000742	XLOC_000742	SRGAP2C	chr1:121184488-121397905	GFP	IFNL3	OK	1.05895	0.959886	-0.141695	-0.419796	0.46445	0.999968	no
XLOC_000743	XLOC_000743	EMBP1	chr1:121518463-121571888	GFP	IFNL3	NOTEST	0.0726985	0.11343	0.641811	0	1	1	no
XLOC_000553	XLOC_000553	IFI44L	chr1:78620374-78646145	GFP	IFNL4_70	OK	0	0.509461	inf	#NAME?	5e-05	0.00568509	yes
XLOC_000745	XLOC_000745	LOC388692	chr1:143792494-143797108	GFP	IFNL3	NOTEST	0	0	0	0	1	1	no
XLOC_000746	XLOC_000746	FCGR1C	chr1:143874742-143883733	GFP	IFNL3	NOTEST	0	0	0	0	1	1	no
XLOC_000747	XLOC_000747	SRGAP2D	chr1:143972638-144069704	GFP	IFNL3	OK	0.505902	0.380582	-0.410651	-0.986865	0.09255	0.999968	no
XLOC_000748	XLOC_000748	RNVU1-15	chr1:144412575-144412740	GFP	IFNL3	NOTEST	0.101724	0	#NAME?	0	1	1	no
XLOC_000749	XLOC_000749	PPIAL4E	chr1:144592867-144593652	GFP	IFNL3	NOTEST	0	0	0	0	1	1	no
XLOC_000750	XLOC_000750	SRGAP2-AS1	chr1:144641368-145093362	GFP	IFNL3	NOTEST	0.0156273	0.0200567	0.360013	0	1	1	no
XLOC_000751	XLOC_000751	DRD5P2	chr1:144641368-145093362	GFP	IFNL3	NOTEST	0	0	0	0	1	1	no
XLOC_000752	XLOC_000752	LOC645166	chr1:144641368-145093362	GFP	IFNL3	NOTEST	0	0	0	0	1	1	no
XLOC_000753	XLOC_000753	FAM72D	chr1:145095999-145112692	GFP	IFNL3	OK	0.861414	0.534323	-0.688993	-1.74051	0.0029	0.204069	no
XLOC_000754	XLOC_000754	-	chr1:145235690-145235772	GFP	IFNL3	OK	1.70971	3.18314	0.896699	1.29281	0.65605	0.999968	no
XLOC_000755	XLOC_000755	RNVU1-14	chr1:145281115-145281279	GFP	IFNL3	NOTEST	0.11204	0.109439	-0.0338957	0	1	1	no
XLOC_000756	XLOC_000756	GPR89A	chr1:145607959-145670464	GFP	IFNL3	OK	1.55576	1.35362	-0.200805	-0.604236	0.2955	0.999968	no
XLOC_000757	XLOC_000757	CD160	chr1:145719445-145739288	GFP	IFNL3	NOTEST	0.0347919	0.061743	0.827527	0	1	1	no
XLOC_000758	XLOC_000758	POLR3C	chr1:145746037-145844401	GFP	IFNL3	OK	11.0577	12.1454	0.135362	0.382016	0.51025	0.999968	no
XLOC_000759	XLOC_000759	NUDT17	chr1:145845632-145859831	GFP	IFNL3	OK	1.43541	1.37249	-0.0646629	-0.0655243	0.91005	0.999968	no
XLOC_000760	XLOC_000760	GNRHR2	chr1:145919012-145958019	GFP	IFNL3	OK	1.0646	0.98392	-0.113701	-0.041127	0.9395	0.999968	no
XLOC_000761	XLOC_000761	POLR3GL	chr1:145958343-145978850	GFP	IFNL3	OK	10.7114	10.6828	-0.00386767	-0.016922	0.9782	0.999968	no
XLOC_000762	XLOC_000762	LOC101928979	chr1:146052595-146061865	GFP	IFNL3	OK	1.98092	2.07464	0.0666928	0.174814	0.75835	0.999968	no
XLOC_000763	XLOC_000763	NUDT4P1,NUDT4P2	chr1:146297772-146301614	GFP	IFNL3	NOTEST	0	0	0	0	1	1	no
XLOC_000764	XLOC_000764	RNU1-3	chr1:146376601-146388090	GFP	IFNL3	OK	1.01922	0.750197	-0.442124	-0.644398	0.2322	0.999968	no
XLOC_000765	XLOC_000765	RNU1-3	chr1:146376601-146388090	GFP	IFNL3	NOTEST	0	0	0	0	1	1	no
XLOC_000766	XLOC_000766	CH17-408M7.1	chr1:146486331-146525289	GFP	IFNL3	NOTEST	0.0117049	0	#NAME?	0	1	1	no
XLOC_000767	XLOC_000767	HYDIN2	chr1:146547488-146822034	GFP	IFNL3	NOTEST	0	0	0	0	1	1	no
XLOC_000768	XLOC_000768	NBPF12	chr1:146938544-146996093	GFP	IFNL3	OK	0.352457	0.362478	0.0404463	0.129017	0.82305	0.999968	no
XLOC_000769	XLOC_000769	PDIA3P1	chr1:147172782-147225638	GFP	IFNL3	OK	1.17125	1.05979	-0.144277	-0.196279	0.73665	0.999968	no
XLOC_000770	XLOC_000770	PDIA3P1	chr1:147172782-147225638	GFP	IFNL3	OK	0.710885	0.655488	-0.117046	-0.145353	0.80515	0.999968	no
XLOC_000771	XLOC_000771	CHD1L	chr1:147242640-147295766	GFP	IFNL3	OK	29.3098	31.1949	0.0899269	0.424225	0.47085	0.999968	no
XLOC_000772	XLOC_000772	BCL9	chr1:147541500-147626219	GFP	IFNL3	OK	2.95458	2.94654	-0.00392919	-0.0168247	0.97555	0.999968	no
XLOC_000773	XLOC_000773	GJA8	chr1:147902819-147909268	GFP	IFNL3	NOTEST	0	0	0	0	1	1	no
XLOC_000774	XLOC_000774	GPR89B	chr1:147928392-147993521	GFP	IFNL3	NOTEST	0.274901	0.226135	-0.28173	0	1	1	no
XLOC_000775	XLOC_000775	MIR6077	chr1:148388281-148388363	GFP	IFNL3	NOTEST	0	0	0	0	1	1	no
XLOC_000776	XLOC_000776	LOC100132057	chr1:148402482-148459920	GFP	IFNL3	NOTEST	0.202518	0.220335	0.121649	0	1	1	no
XLOC_000777	XLOC_000777	RNVU1-3	chr1:148402482-148459920	GFP	IFNL3	NOTEST	0	0	0	0	1	1	no
XLOC_000778	XLOC_000778	-	chr10:96831316-96831606	GFP	IFNL3	OK	0.798244	0.3044	-1.39086	-0.916639	0.12595	0.999968	no
XLOC_000779	XLOC_000779	NUDT4P1,NUDT4P2	chr1:148748555-148752397	GFP	IFNL3	NOTEST	0	0	0	0	1	1	no
XLOC_000780	XLOC_000780	PDE4DIP	chr1:148808180-149033019	GFP	IFNL3	OK	4.59217	4.98152	0.117409	0.486531	0.3976	0.999968	no
XLOC_000781	XLOC_000781	LOC653513	chr1:149175896-149251062	GFP	IFNL3	OK	1.54388	1.59014	0.0425959	0.096152	0.87345	0.999968	no
XLOC_000782	XLOC_000782	PPIAL4C	chr1:149583822-149584607	GFP	IFNL3	NOTEST	0	0	0	0	1	1	no
XLOC_000783	XLOC_000783	LINC00869	chr1:149607011-149679523	GFP	IFNL3	OK	0.549162	0.412775	-0.411878	-0.739274	0.17975	0.999968	no
XLOC_000784	XLOC_000784	LOC388692	chr1:149701103-149705717	GFP	IFNL3	NOTEST	0.027121	0.017487	-0.633129	0	1	1	no
XLOC_000785	XLOC_000785	FCGR1A	chr1:149782688-149812373	GFP	IFNL3	NOTEST	0.00664772	0.00986841	0.569959	0	1	1	no
XLOC_000786	XLOC_000786	HIST2H4A	chr1:149832656-149833052	GFP	IFNL3	NOTEST	0	0	0	0	1	1	no
XLOC_000787	XLOC_000787	-	chr1:149843448-149846411	GFP	IFNL3	OK	0.917018	0.867322	-0.0803813	-0.231693	0.68865	0.999968	no
XLOC_000788	XLOC_000788	HIST2H2AA3	chr1:149847804-149851594	GFP	IFNL3	NOTEST	0	0	0	0	1	1	no
XLOC_000789	XLOC_000789	HIST2H3A	chr1:149852618-149853125	GFP	IFNL3	NOTEST	0	0	0	0	1	1	no
XLOC_000790	XLOC_000790	HIST2H2AC	chr1:149886974-149887411	GFP	IFNL3	OK	2.50034	3.36059	0.426594	1.11517	0.0885	0.999968	no
XLOC_000791	XLOC_000791	BOLA1	chr1:149899601-149900795	GFP	IFNL3	OK	17.1434	17.2135	0.00588908	0.0253399	0.9663	0.999968	no
XLOC_000792	XLOC_000792	VPS45	chr1:150067292-150145327	GFP	IFNL3	OK	14.7028	15.1931	0.0473282	0.20975	0.7225	0.999968	no
XLOC_000793	XLOC_000793	PLEKHO1	chr1:150149433-150160065	GFP	IFNL3	OK	1.57207	1.92339	0.290992	0.973347	0.0947	0.999968	no
XLOC_000794	XLOC_000794	CA14	chr1:150257742-150269209	GFP	IFNL3	NOTEST	0.0279252	0.0446608	0.677443	0	1	1	no
XLOC_000795	XLOC_000795	C1orf54	chr1:150272283-150280924	GFP	IFNL3	NOTEST	0.210986	0.124935	-0.755968	0	1	1	no
XLOC_000796	XLOC_000796	CIART	chr1:150282532-150287092	GFP	IFNL3	NOTEST	0.157916	0.216876	0.457708	0	1	1	no
XLOC_000797	XLOC_000797	MRPS21	chr1:150293841-150308979	GFP	IFNL3	OK	51.6347	52.2812	0.0179523	0.0849061	0.88425	0.999968	no
XLOC_000798	XLOC_000798	PRPF3	chr1:150321478-150353228	GFP	IFNL3	OK	12.437	13.8929	0.159712	0.758045	0.19975	0.999968	no
XLOC_000799	XLOC_000799	RPRD2	chr1:150364110-150476777	GFP	IFNL3	OK	6.84334	7.3376	0.100608	0.466801	0.41475	0.999968	no
XLOC_000800	XLOC_000800	TARS2	chr1:150487363-150507609	GFP	IFNL3	OK	14.7367	16.1257	0.129947	0.595655	0.3014	0.999968	no
XLOC_000801	XLOC_000801	MIR6878	chr1:150487363-150507609	GFP	IFNL3	NOTEST	0	0	0	0	1	1	no
XLOC_000802	XLOC_000802	ECM1	chr1:150508010-150513789	GFP	IFNL3	OK	0.881759	1.04785	0.248978	0.726482	0.1978	0.999968	no
XLOC_000803	XLOC_000803	-	chr10:103965609-103966197	GFP	IFNL3	OK	0.496091	0.149313	-1.73227	-1.31558	0.0152	0.629037	no
XLOC_000804	XLOC_000804	ADAMTSL4	chr1:150549368-150579738	GFP	IFNL3	OK	0.622252	0.616215	-0.0140663	-0.00839715	0.98965	0.999968	no
XLOC_000805	XLOC_000805	MIR4257	chr1:150549368-150579738	GFP	IFNL3	NOTEST	0	0	0	0	1	1	no
XLOC_000806	XLOC_000806	SETDB1	chr1:150926321-150964744	GFP	IFNL3	OK	6.57328	7.10285	0.111785	0.448795	0.4368	0.999968	no
XLOC_000807	XLOC_000807	ANXA9	chr1:150965172-150996116	GFP	IFNL3	OK	5.50745	5.49383	-0.00357151	-0.00369946	0.9961	0.999968	no
XLOC_000808	XLOC_000808	PRUNE	chr1:151008390-151035713	GFP	IFNL3	OK	12.1633	12.0288	-0.0160422	-0.0715624	0.9012	0.999968	no
XLOC_000809	XLOC_000809	BNIPL	chr1:151036552-151047600	GFP	IFNL3	NOTEST	0.0510347	0.0834618	0.709638	0	1	1	no
XLOC_000810	XLOC_000810	C1orf56	chr1:151047782-151068497	GFP	IFNL3	OK	7.04898	7.26013	0.0425805	0.0597586	0.9188	0.999968	no
XLOC_000811	XLOC_000811	MLLT11	chr1:151047782-151068497	GFP	IFNL3	OK	56.9875	47.1522	-0.273322	-0.784094	0.1734	0.999968	no
XLOC_000812	XLOC_000812	GABPB2	chr1:151070603-151128965	GFP	IFNL3	OK	1.18289	1.07267	-0.141107	-0.337744	0.56105	0.999968	no
XLOC_000813	XLOC_000813	-	chr1:151070603-151128965	GFP	IFNL3	OK	0.523745	0.533001	0.0252718	0.0315835	0.96585	0.999968	no
XLOC_000814	XLOC_000814	-	chr1:151070603-151128965	GFP	IFNL3	OK	1.13149	1.16628	0.0436856	0.0436999	0.941	0.999968	no
XLOC_000815	XLOC_000815	SCNM1,TNFAIP8L2,TNFAIP8L2-SCNM1	chr1:151131686-151176071	GFP	IFNL3	OK	8.00617	9.40252	0.231936	0.81437	0.1596	0.999968	no
XLOC_000816	XLOC_000816	PIP5K1A	chr1:151197983-151249531	GFP	IFNL3	OK	18.8616	20.3189	0.107371	0.502307	0.382	0.999968	no
XLOC_000817	XLOC_000817	PSMD4	chr1:151254648-151267490	GFP	IFNL3	OK	89.4734	94.3647	0.0767887	0.367101	0.53525	0.999968	no
XLOC_000818	XLOC_000818	ZNF687	chr1:151281554-151327715	GFP	IFNL3	OK	7.5509	8.93074	0.242131	0.763799	0.1874	0.999968	no
XLOC_000819	XLOC_000819	GBAT2	chr1:151340580-151347891	GFP	IFNL3	OK	0.895341	1.13467	0.341761	0.132586	0.826	0.999968	no
XLOC_000820	XLOC_000820	PSMB4	chr1:151399564-151401938	GFP	IFNL3	OK	255.809	273.589	0.0969413	0.492552	0.39735	0.999968	no
XLOC_000821	XLOC_000821	CGN	chr1:151510949-151538691	GFP	IFNL3	OK	1.62853	1.7047	0.0659499	0.274046	0.64235	0.999968	no
XLOC_000822	XLOC_000822	TUFT1	chr1:151540304-151583583	GFP	IFNL3	OK	4.97283	5.45919	0.13462	0.577348	0.31995	0.999968	no
XLOC_000823	XLOC_000823	MIR554	chr1:151540304-151583583	GFP	IFNL3	NOTEST	0	0	0	0	1	1	no
XLOC_000824	XLOC_000824	SNX27	chr1:151611997-151699083	GFP	IFNL3	OK	5.80774	5.66813	-0.0351046	-0.158308	0.7881	0.999968	no
XLOC_000825	XLOC_000825	RIIAD1	chr1:151721536-151729606	GFP	IFNL3	NOTEST	0.117332	0.157971	0.429063	0	1	1	no
XLOC_000826	XLOC_000826	OAZ3	chr1:151759642-151771330	GFP	IFNL3	OK	5.63217	5.83378	0.0507413	0.0661462	0.90965	0.999968	no
XLOC_000827	XLOC_000827	-	chr1:151790798-151791247	GFP	IFNL3	OK	0.774342	0.566567	-0.450725	-0.581232	0.32485	0.999968	no
XLOC_000828	XLOC_000828	LOC100132111	chr1:151837862-151853697	GFP	IFNL3	NOTEST	0.162022	0.127532	-0.345327	0	1	1	no
XLOC_000829	XLOC_000829	-	chr10:114819834-114820038	GFP	IFNL3	OK	0.184171	1.84419	3.32386	1.8357	0.25145	0.999968	no
XLOC_000830	XLOC_000830	FLG-AS1	chr1:152301830-152366692	GFP	IFNL3	NOTEST	0.12113	0.10558	-0.198223	0	1	1	no
XLOC_000831	XLOC_000831	LCE5A	chr1:152510843-152512177	GFP	IFNL3	NOTEST	0	0	0	0	1	1	no
XLOC_000832	XLOC_000832	CRCT1	chr1:152514501-152516005	GFP	IFNL3	NOTEST	0.1682	0.168558	0.00306144	0	1	1	no
XLOC_000833	XLOC_000833	LCE3C	chr1:152600661-152601086	GFP	IFNL3	NOTEST	0	0	0	0	1	1	no
XLOC_000834	XLOC_000834	LCE3B	chr1:152613810-152614098	GFP	IFNL3	NOTEST	0	0	0	0	1	1	no
XLOC_000835	XLOC_000835	LCE2D	chr1:152663410-152664659	GFP	IFNL3	NOTEST	0	0	0	0	1	1	no
XLOC_000836	XLOC_000836	LCE2C	chr1:152675314-152676573	GFP	IFNL3	NOTEST	0	0	0	0	1	1	no
XLOC_000837	XLOC_000837	LCE2B	chr1:152686122-152687400	GFP	IFNL3	NOTEST	0	0	0	0	1	1	no
XLOC_000838	XLOC_000838	LCE2A	chr1:152698363-152699442	GFP	IFNL3	NOTEST	0	0	0	0	1	1	no
XLOC_000839	XLOC_000839	LCE4A	chr1:152709046-152709434	GFP	IFNL3	NOTEST	0	0	0	0	1	1	no
XLOC_000840	XLOC_000840	C1orf68	chr1:152719521-152720429	GFP	IFNL3	NOTEST	0	0	0	0	1	1	no
XLOC_000841	XLOC_000841	KPRP	chr1:152758029-152762053	GFP	IFNL3	NOTEST	0	0	0	0	1	1	no
XLOC_000842	XLOC_000842	LCE1F	chr1:152776371-152776969	GFP	IFNL3	NOTEST	0	0	0	0	1	1	no
XLOC_000843	XLOC_000843	LCE1E	chr1:152786276-152788425	GFP	IFNL3	NOTEST	0.0117055	0.00914891	-0.355509	0	1	1	no
XLOC_000844	XLOC_000844	LCE1D	chr1:152796750-152798181	GFP	IFNL3	NOTEST	0	0	0	0	1	1	no
XLOC_000845	XLOC_000845	LCE1B	chr1:152811970-152813109	GFP	IFNL3	NOTEST	0.0119965	0	#NAME?	0	1	1	no
XLOC_000846	XLOC_000846	LCE1A	chr1:152827472-152828097	GFP	IFNL3	NOTEST	0	0	0	0	1	1	no
XLOC_000847	XLOC_000847	LCE6A	chr1:152842853-152843983	GFP	IFNL3	NOTEST	0	0	0	0	1	1	no
XLOC_000848	XLOC_000848	SMCP	chr1:152878321-152885047	GFP	IFNL3	NOTEST	0	0	0	0	1	1	no
XLOC_000849	XLOC_000849	IVL	chr1:152908562-152911886	GFP	IFNL3	NOTEST	0	0	0	0	1	1	no
XLOC_000850	XLOC_000850	SPRR4	chr1:152970652-152972573	GFP	IFNL3	NOTEST	0	0	0	0	1	1	no
XLOC_000851	XLOC_000851	SPRR1A	chr1:152984087-152985814	GFP	IFNL3	NOTEST	0	0	0	0	1	1	no
XLOC_000852	XLOC_000852	SPRR3	chr1:153001746-153003856	GFP	IFNL3	NOTEST	0	0	0	0	1	1	no
XLOC_000853	XLOC_000853	SPRR1B	chr1:153031202-153032900	GFP	IFNL3	NOTEST	0	0	0	0	1	1	no
XLOC_000854	XLOC_000854	LOC101928009	chr1:153174517-153191676	GFP	IFNL3	NOTEST	0	0	0	0	1	1	no
XLOC_000855	XLOC_000855	LELP1	chr1:153203429-153205125	GFP	IFNL3	NOTEST	0	0	0	0	1	1	no
XLOC_000856	XLOC_000856	PRR9	chr1:153217583-153219317	GFP	IFNL3	NOTEST	0	0	0	0	1	1	no
XLOC_000857	XLOC_000857	LOR	chr1:153259702-153262124	GFP	IFNL3	NOTEST	0	0	0	0	1	1	no
XLOC_000858	XLOC_000858	S100A9	chr1:153357853-153361027	GFP	IFNL3	OK	0.314121	0.419309	0.416696	0.534864	0.3378	0.999968	no
XLOC_000859	XLOC_000859	S100A7A	chr1:153416523-153423225	GFP	IFNL3	NOTEST	0	0	0	0	1	1	no
XLOC_000860	XLOC_000860	S100A6	chr1:153533507-153536241	GFP	IFNL3	OK	0.423899	0.308753	-0.457264	-0.0339044	0.7483	0.999968	no
XLOC_000861	XLOC_000861	LOC101928034	chr1:153543618-153551769	GFP	IFNL3	OK	1.2316	1.05356	-0.225269	-0.058763	0.8996	0.999968	no
XLOC_000862	XLOC_000862	S100A1	chr1:153618799-153646306	GFP	IFNL3	OK	0.71783	0.637683	-0.170802	-0.0546899	0.932	0.999968	no
XLOC_000863	XLOC_000863	CHTOP	chr1:153618799-153646306	GFP	IFNL3	OK	32.8441	35.4805	0.111394	0.412724	0.4766	0.999968	no
XLOC_000864	XLOC_000864	SNAPIN	chr1:153658653-153672232	GFP	IFNL3	OK	45.7544	47.7142	0.0605085	0.117075	0.83915	0.999968	no
XLOC_000865	XLOC_000865	NPR1	chr1:153678687-153693992	GFP	IFNL3	NOTEST	0.159315	0.165268	0.0529243	0	1	1	no
XLOC_000866	XLOC_000866	INTS3	chr1:153728080-153774905	GFP	IFNL3	OK	11.795	12.0529	0.0311981	0.147753	0.7992	0.999968	no
XLOC_000867	XLOC_000867	SLC27A3	chr1:153775291-153780157	GFP	IFNL3	NOTEST	0.237545	0.296609	0.32036	0	1	1	no
XLOC_000868	XLOC_000868	LOC343052	chr1:153793946-153796302	GFP	IFNL3	NOTEST	0	0	0	0	1	1	no
XLOC_000869	XLOC_000869	-	chr1:153923390-153928766	GFP	IFNL3	OK	0.741763	1.05336	0.505962	0.78354	0.1552	0.999968	no
XLOC_000870	XLOC_000870	CREB3L4	chr1:153959098-153977975	GFP	IFNL3	OK	7.27448	7.49761	0.0435865	0.0480719	0.9457	0.999968	no
XLOC_000871	XLOC_000871	RPS27	chr1:153990762-153992155	GFP	IFNL3	OK	1792.78	1738.73	-0.0441576	-0.235812	0.6947	0.999968	no
XLOC_000872	XLOC_000872	UBAP2L	chr1:154206700-154271510	GFP	IFNL3	OK	36.574	38.8501	0.087102	0.272113	0.63545	0.999968	no
XLOC_000873	XLOC_000873	HAX1	chr1:154272562-154275878	GFP	IFNL3	OK	53.2237	56.6361	0.0896544	0.422353	0.4627	0.999968	no
XLOC_000874	XLOC_000874	AQP10	chr1:154321115-154325325	GFP	IFNL3	NOTEST	0	0	0	0	1	1	no
XLOC_000875	XLOC_000875	ATP8B2	chr1:154325559-154351304	GFP	IFNL3	OK	6.1126	6.89322	0.173393	0.790419	0.169	0.999968	no
XLOC_000876	XLOC_000876	IL6R	chr1:154405192-154469450	GFP	IFNL3	OK	3.61518	3.28175	-0.139602	-0.551343	0.33535	0.999968	no
XLOC_000877	XLOC_000877	TDRD10	chr1:154502218-154548147	GFP	IFNL3	NOTEST	0	0	0	0	1	1	no
XLOC_000878	XLOC_000878	UBE2Q1-AS1	chr1:154548574-154558644	GFP	IFNL3	NOTEST	0.0581615	0.0855237	0.556259	0	1	1	no
XLOC_000879	XLOC_000879	CHRNB2	chr1:154567780-154579877	GFP	IFNL3	NOTEST	0.108276	0.136539	0.3346	0	1	1	no
XLOC_000880	XLOC_000880	CKS1B	chr1:154974641-154979249	GFP	IFNL3	OK	210.896	218.537	0.0513474	0.255115	0.65625	0.999968	no
XLOC_000881	XLOC_000881	MIR4258	chr1:154974641-154979249	GFP	IFNL3	NOTEST	0	0	0	0	1	1	no
XLOC_000882	XLOC_000882	FLAD1	chr1:154983293-154993111	GFP	IFNL3	OK	19.0322	20.7428	0.124174	0.57319	0.31975	0.999968	no
XLOC_000883	XLOC_000883	LENEP	chr1:154993585-154994315	GFP	IFNL3	NOTEST	0.0370162	0	#NAME?	0	1	1	no
XLOC_000884	XLOC_000884	ZBTB7B	chr1:155002629-155018525	GFP	IFNL3	OK	13.5767	14.6375	0.108539	0.509961	0.3756	0.999968	no
XLOC_000885	XLOC_000885	-	chr11:10932367-10933743	GFP	IFNL3	OK	0.736305	0.348452	-1.07935	-0.790362	0.1675	0.999968	no
XLOC_000886	XLOC_000886	ADAM15	chr1:155033805-155069553	GFP	IFNL3	OK	34.948	40.8234	0.224186	1.04652	0.0712	0.999968	no
XLOC_000887	XLOC_000887	EFNA4	chr1:155033805-155069553	GFP	IFNL3	OK	5.34851	5.60638	0.0679326	0.0828353	0.88745	0.999968	no
XLOC_000888	XLOC_000888	EFNA3	chr1:155078871-155087538	GFP	IFNL3	OK	3.01135	2.68659	-0.164634	-0.557403	0.32855	0.999968	no
XLOC_000889	XLOC_000889	EFNA1	chr1:155127872-155134910	GFP	IFNL3	OK	7.42937	7.92068	0.0923861	0.382906	0.5084	0.999968	no
XLOC_000890	XLOC_000890	SLC50A1	chr1:155135343-155138858	GFP	IFNL3	OK	20.4327	21.3407	0.0627279	0.270648	0.63755	0.999968	no
XLOC_000891	XLOC_000891	TRIM46	chr1:155173786-155184971	GFP	IFNL3	OK	0.630746	0.602028	-0.06723	-0.175221	0.7234	0.999968	no
XLOC_000892	XLOC_000892	MIR92B	chr1:155195176-155195272	GFP	IFNL3	NOTEST	0	0	0	0	1	1	no
XLOC_000893	XLOC_000893	MTX1	chr1:155195587-155227534	GFP	IFNL3	OK	53.89	58.1233	0.109097	0.452713	0.4254	0.999968	no
XLOC_000894	XLOC_000894	HCN3	chr1:155277395-155301434	GFP	IFNL3	OK	0.955526	1.40797	0.559252	1.74721	0.0031	0.214341	no
XLOC_000895	XLOC_000895	FDPS	chr1:155308747-155331118	GFP	IFNL3	OK	73.0365	71.0124	-0.0405452	-0.156897	0.7918	0.999968	no
XLOC_000896	XLOC_000896	RUSC1	chr1:155308747-155331118	GFP	IFNL3	OK	24.8447	31.1906	0.328177	0.885727	0.13615	0.999968	no
XLOC_000897	XLOC_000897	POU5F1P4	chr1:155335260-155563944	GFP	IFNL3	NOTEST	0	0	0	0	1	1	no
XLOC_000898	XLOC_000898	ASH1L-AS1	chr1:155335260-155563944	GFP	IFNL3	OK	0.721447	0.673542	-0.0991272	-0.0729722	0.9028	0.999968	no
XLOC_000899	XLOC_000899	MSTO1	chr1:155610169-155614967	GFP	IFNL3	OK	3.8554	4.3074	0.159936	0.643594	0.26505	0.999968	no
XLOC_000900	XLOC_000900	DAP3	chr1:155634727-155859400	GFP	IFNL3	OK	50.0476	51.1956	0.0327179	0.120068	0.82925	0.999968	no
XLOC_000901	XLOC_000901	MSTO2P	chr1:155634727-155859400	GFP	IFNL3	NOTEST	0.0743633	0.0863206	0.215113	0	1	1	no
XLOC_000902	XLOC_000902	SYT11	chr1:155859468-155885199	GFP	IFNL3	OK	0.379753	0.336456	-0.174645	-0.490394	0.40445	0.999968	no
XLOC_000903	XLOC_000903	RXFP4	chr1:155941688-155942834	GFP	IFNL3	NOTEST	0.125035	0.114443	-0.127705	0	1	1	no
XLOC_000904	XLOC_000904	-	chr1:155946743-156002654	GFP	IFNL3	NOTEST	0.271854	0.299549	0.139958	0	1	1	no
XLOC_000905	XLOC_000905	LAMTOR2	chr1:156054725-156058510	GFP	IFNL3	OK	57.5126	62.0873	0.11042	0.512835	0.3781	0.999968	no
XLOC_000906	XLOC_000906	RAB25	chr1:156061174-156070504	GFP	IFNL3	NOTEST	0	0.0198303	inf	0	1	1	no
XLOC_000907	XLOC_000907	LMNA	chr1:156082545-156140089	GFP	IFNL3	OK	157.452	165.225	0.0695192	0.349202	0.5424	0.999968	no
XLOC_000908	XLOC_000908	SEMA4A	chr1:156149943-156177751	GFP	IFNL3	NOTEST	0.0669001	0.041533	-0.687748	0	1	1	no
XLOC_000909	XLOC_000909	SLC25A44	chr1:156193931-156212798	GFP	IFNL3	OK	16.491	16.6885	0.0171728	0.080555	0.8872	0.999968	no
XLOC_000910	XLOC_000910	BGLAP,PMF1,PMF1-BGLAP	chr1:156212987-156248117	GFP	IFNL3	OK	45.706	47.0816	0.0427796	0.196698	0.7315	0.999968	no
XLOC_000911	XLOC_000911	TMEM79	chr1:156282912-156292443	GFP	IFNL3	OK	3.31206	3.582	0.113034	0.394467	0.48735	0.999968	no
XLOC_000912	XLOC_000912	TSACC	chr1:156308960-156346994	GFP	IFNL3	OK	2.5096	2.54791	0.0218577	0.00479967	0.97225	0.999968	no
XLOC_000913	XLOC_000913	-	chr11:8678140-8680052	GFP	IFNL3	OK	0.734043	0.331083	-1.14867	-1.17324	0.04705	0.999968	no
XLOC_000914	XLOC_000914	TTC24	chr1:156579726-156586770	GFP	IFNL3	NOTEST	0.00429156	0	#NAME?	0	1	1	no
XLOC_000915	XLOC_000915	APOA1BP	chr1:156591765-156594299	GFP	IFNL3	OK	111.948	108.655	-0.0430845	-0.212331	0.7122	0.999968	no
XLOC_000916	XLOC_000916	HAPLN2	chr1:156619293-156625725	GFP	IFNL3	NOTEST	0.0158858	0.0255893	0.687796	0	1	1	no
XLOC_000917	XLOC_000917	BCAN	chr1:156641947-156659532	GFP	IFNL3	OK	0.781259	0.785495	0.00780135	0.00922067	0.98735	0.999968	no
XLOC_000918	XLOC_000918	RRNAD1	chr1:156721734-156736960	GFP	IFNL3	OK	12.3297	12.8644	0.0612457	0.178139	0.7591	0.999968	no
XLOC_000919	XLOC_000919	PRCC	chr1:156767481-156800817	GFP	IFNL3	OK	27.3066	30.7258	0.170199	0.805619	0.1572	0.999968	no
XLOC_000920	XLOC_000920	NTRK1	chr1:156806242-156881850	GFP	IFNL3	NOTEST	0.00998128	0.0175271	0.81229	0	1	1	no
XLOC_000921	XLOC_000921	PEAR1	chr1:156893730-156916434	GFP	IFNL3	NOTEST	0.0372721	0.0380935	0.0314473	0	1	1	no
XLOC_000922	XLOC_000922	-	chr11:58241416-58241494	GFP	IFNL3	OK	30.0312	8.40308	-1.83747	-1.06203	0.0403	0.97232	no
XLOC_000923	XLOC_000923	CYCSP52	chr1:157121224-157138591	GFP	IFNL3	NOTEST	0.0362892	0.0301112	-0.269242	0	1	1	no
XLOC_000924	XLOC_000924	KIRREL	chr1:157993272-158100262	GFP	IFNL3	OK	3.61725	3.45844	-0.0647735	-0.290424	0.6136	0.999968	no
XLOC_000925	XLOC_000925	CD1D	chr1:158179946-158186426	GFP	IFNL3	NOTEST	0	0.00272111	inf	0	1	1	no
XLOC_000926	XLOC_000926	CD1A	chr1:158254136-158258268	GFP	IFNL3	NOTEST	0	0	0	0	1	1	no
XLOC_000927	XLOC_000927	CD1C	chr1:158289772-158294774	GFP	IFNL3	NOTEST	0	0	0	0	1	1	no
XLOC_000928	XLOC_000928	CD1E	chr1:158353695-158357553	GFP	IFNL3	NOTEST	0	0	0	0	1	1	no
XLOC_000929	XLOC_000929	OR10K1	chr1:158465561-158466503	GFP	IFNL3	NOTEST	0	0	0	0	1	1	no
XLOC_000930	XLOC_000930	OR10R2	chr1:158479877-158480885	GFP	IFNL3	NOTEST	0	0	0	0	1	1	no
XLOC_000931	XLOC_000931	OR10Z1	chr1:158606438-158607380	GFP	IFNL3	NOTEST	0	0	0	0	1	1	no
XLOC_000932	XLOC_000932	OR6K6	chr1:158754815-158755847	GFP	IFNL3	NOTEST	0	0	0	0	1	1	no
XLOC_000933	XLOC_000933	MNDA	chr1:158831377-158849480	GFP	IFNL3	NOTEST	0	0	0	0	1	1	no
XLOC_000934	XLOC_000934	PYHIN1	chr1:158931546-158977059	GFP	IFNL3	NOTEST	0	0	0	0	1	1	no
XLOC_010785	XLOC_010785	XAF1	chr17:6755836-6775649	GFP	IFNL4_70	OK	0	1.21877	inf	#NAME?	5e-05	0.00568509	yes
XLOC_000936	XLOC_000936	CADM3	chr1:159171586-159203142	GFP	IFNL3	NOTEST	0.00267616	0.00299424	0.162027	0	1	1	no
XLOC_000937	XLOC_000937	ACKR1	chr1:159204012-159206500	GFP	IFNL3	NOTEST	0	0	0	0	1	1	no
XLOC_000938	XLOC_000938	FCER1A	chr1:159289713-159308224	GFP	IFNL3	NOTEST	0.0221635	0.0237766	0.10136	0	1	1	no
XLOC_000939	XLOC_000939	OR10J1	chr1:159439721-159440810	GFP	IFNL3	NOTEST	0	0	0	0	1	1	no
XLOC_000940	XLOC_000940	APCS	chr1:159587825-159588871	GFP	IFNL3	NOTEST	0.0150715	0.0116961	-0.365796	0	1	1	no
XLOC_000941	XLOC_000941	DUSP23	chr1:159780968-159782543	GFP	IFNL3	OK	38.1482	37.7919	-0.013537	-0.0599206	0.91645	0.999968	no
XLOC_000942	XLOC_000942	FCRL6	chr1:159800510-159816257	GFP	IFNL3	NOTEST	0.0101252	0	#NAME?	0	1	1	no
XLOC_000943	XLOC_000943	-	chr11:67936823-67955764	GFP	IFNL3	NOTEST	0.292624	0.0939564	-1.63899	0	1	1	no
XLOC_000944	XLOC_000944	LINC01133	chr1:159961223-159979086	GFP	IFNL3	NOTEST	0.111336	0.221077	0.989622	0	1	1	no
XLOC_000945	XLOC_000945	KCNJ9	chr1:160081569-160089422	GFP	IFNL3	NOTEST	0	0	0	0	1	1	no
XLOC_000946	XLOC_000946	ATP1A2	chr1:160115729-160143584	GFP	IFNL3	NOTEST	0.017237	0.0111691	-0.625996	0	1	1	no
XLOC_000947	XLOC_000947	ATP1A4	chr1:160151561-160186977	GFP	IFNL3	NOTEST	0	0	0	0	1	1	no
XLOC_000948	XLOC_000948	CASQ1	chr1:160190494-160201886	GFP	IFNL3	NOTEST	0.00574301	0.00457989	-0.326492	0	1	1	no
XLOC_000949	XLOC_000949	PEA15	chr1:160202198-160262560	GFP	IFNL3	OK	16.7191	16.12	-0.052648	-0.156575	0.79085	0.999968	no
XLOC_000950	XLOC_000950	SUMO1P3	chr1:160288586-160358952	GFP	IFNL3	NOTEST	0.097197	0.0695971	-0.481885	0	1	1	no
XLOC_000951	XLOC_000951	NCSTN	chr1:160288586-160358952	GFP	IFNL3	OK	29.5728	32.4615	0.134461	0.357988	0.53485	0.999968	no
XLOC_000952	XLOC_000952	NHLH1	chr1:160367070-160372848	GFP	IFNL3	NOTEST	0.077577	0.0947491	0.288482	0	1	1	no
XLOC_000953	XLOC_000953	VANGL2	chr1:160400573-160428678	GFP	IFNL3	OK	1.28841	1.23862	-0.0568516	-0.207121	0.71715	0.999968	no
XLOC_000954	XLOC_000954	-	chr11:76760823-76761545	GFP	IFNL3	NOTEST	0.141431	0.308618	1.12572	0	1	1	no
XLOC_000955	XLOC_000955	-	chr11:83191052-83193635	GFP	IFNL3	OK	2.46504	1.15817	-1.08977	-1.80546	0.00335	0.226923	no
XLOC_000956	XLOC_000956	LOC101928372	chr1:160932464-160954799	GFP	IFNL3	OK	0.366824	0.362601	-0.016703	-0.033204	0.97	0.999968	no
XLOC_000957	XLOC_000957	KLHDC9	chr1:161098360-161100348	GFP	IFNL3	OK	1.58309	1.35728	-0.222029	-0.582642	0.3086	0.999968	no
XLOC_000958	XLOC_000958	NIT1	chr1:161100555-161132688	GFP	IFNL3	OK	27.299	28.2036	0.0470355	0.137726	0.81435	0.999968	no
XLOC_000959	XLOC_000959	UFC1	chr1:161132716-161158962	GFP	IFNL3	OK	57.9474	55.348	-0.066211	-0.308099	0.59695	0.999968	no
XLOC_000960	XLOC_000960	USP21	chr1:161159463-161165726	GFP	IFNL3	OK	8.33877	8.96421	0.104343	0.442671	0.443	0.999968	no
XLOC_000961	XLOC_000961	PPOX	chr1:161166390-161171220	GFP	IFNL3	OK	6.34645	6.27451	-0.0164474	-0.0669262	0.9091	0.999968	no
XLOC_000962	XLOC_000962	NDUFS2	chr1:161199314-161214394	GFP	IFNL3	OK	67.7075	68.8383	0.0238964	0.118701	0.8322	0.999968	no
XLOC_000963	XLOC_000963	FCER1G	chr1:161215296-161219248	GFP	IFNL3	NOTEST	0.212396	0.296103	0.479346	0	1	1	no
XLOC_000964	XLOC_000964	TOMM40L	chr1:161225938-161238210	GFP	IFNL3	OK	3.74776	3.95204	0.076569	0.221566	0.6579	0.999968	no
XLOC_000965	XLOC_000965	PCP4L1	chr1:161258726-161285450	GFP	IFNL3	NOTEST	0.0296363	0.0208601	-0.506623	0	1	1	no
XLOC_000966	XLOC_000966	SDHC	chr1:161314375-161367883	GFP	IFNL3	OK	59.1997	53.7364	-0.139692	-0.682933	0.2357	0.999968	no
XLOC_010785	XLOC_010785	XAF1	chr17:6755836-6775649	GFP	IFNL4_154	OK	0	9.01418	inf	#NAME?	5e-05	0.00568509	yes
XLOC_000968	XLOC_000968	-	chr1:161424255-161424928	GFP	IFNL3	OK	0.943532	0.973854	0.0456338	0.0763581	0.87645	0.999968	no
XLOC_000969	XLOC_000969	-	chr11:118993252-118993930	GFP	IFNL3	OK	0.845037	0.317234	-1.41347	-1.61131	0.0405	0.974742	no
XLOC_000970	XLOC_000970	HSPA6	chr1:161524539-161526897	GFP	IFNL3	NOTEST	0.120619	0.0904144	-0.415831	0	1	1	no
XLOC_000971	XLOC_000971	FCGR2C	chr1:161581338-161601220	GFP	IFNL3	NOTEST	0	0	0	0	1	1	no
XLOC_000972	XLOC_000972	HSPA7	chr1:161606058-161608551	GFP	IFNL3	NOTEST	0	0.00748919	inf	0	1	1	no
XLOC_000973	XLOC_000973	FCGR2B	chr1:161663114-161678654	GFP	IFNL3	NOTEST	0	0	0	0	1	1	no
XLOC_000974	XLOC_000974	FCRLA	chr1:161706971-161714352	GFP	IFNL3	NOTEST	0	0	0	0	1	1	no
XLOC_000975	XLOC_000975	FCRLB	chr1:161721543-161728143	GFP	IFNL3	OK	0.60717	0.592496	-0.0352951	-0.0667752	0.89365	0.999968	no
XLOC_000976	XLOC_000976	DUSP12	chr1:161749466-161757164	GFP	IFNL3	OK	15.6529	16.4197	0.0689979	0.294332	0.6033	0.999968	no
XLOC_000977	XLOC_000977	ATF6	chr1:161766243-161964070	GFP	IFNL3	OK	22.5558	23.9494	0.0864875	0.342832	0.55385	0.999968	no
XLOC_000978	XLOC_000978	C1orf226,NOS1AP	chr1:162069790-162386818	GFP	IFNL3	OK	0.898185	0.964159	0.102257	0.301522	0.59535	0.999968	no
XLOC_000979	XLOC_000979	MIR4654	chr1:162069790-162386818	GFP	IFNL3	NOTEST	0	0	0	0	1	1	no
XLOC_000980	XLOC_000980	MIR556	chr1:162069790-162386818	GFP	IFNL3	NOTEST	0	0	0	0	1	1	no
XLOC_000981	XLOC_000981	UHMK1	chr1:162497173-162529629	GFP	IFNL3	OK	16.0065	15.1534	-0.0790171	-0.378997	0.5085	0.999968	no
XLOC_000982	XLOC_000982	UAP1	chr1:162561505-162599843	GFP	IFNL3	OK	10.501	10.072	-0.0601814	-0.26193	0.6484	0.999968	no
XLOC_000983	XLOC_000983	DDR2	chr1:162632437-162780457	GFP	IFNL3	NOTEST	0.0303005	0.0375178	0.308237	0	1	1	no
XLOC_000984	XLOC_000984	HSD17B7	chr1:162790701-162812818	GFP	IFNL3	OK	9.35291	8.55689	-0.128329	-0.511275	0.3776	0.999968	no
XLOC_000985	XLOC_000985	RGS4	chr1:163068605-163076802	GFP	IFNL3	NOTEST	0	0	0	0	1	1	no
XLOC_000986	XLOC_000986	LOC101928404	chr1:163142298-163321791	GFP	IFNL3	NOTEST	0	0	0	0	1	1	no
XLOC_000987	XLOC_000987	NUF2	chr1:163321932-163355763	GFP	IFNL3	OK	23.8613	21.0061	-0.183869	-0.82491	0.1523	0.999968	no
XLOC_000988	XLOC_000988	PBX1	chr1:164559359-164851823	GFP	IFNL3	OK	32.1867	31.9021	-0.0128147	-0.063476	0.91255	0.999968	no
XLOC_000989	XLOC_000989	LRRC52	chr1:165476841-165582104	GFP	IFNL3	NOTEST	0	0	0	0	1	1	no
XLOC_000990	XLOC_000990	MGST3	chr1:165630872-165656255	GFP	IFNL3	OK	182.862	182.708	-0.00121977	-0.0060926	0.99185	0.999968	no
XLOC_000991	XLOC_000991	LOC440700	chr1:165698749-165709962	GFP	IFNL3	NOTEST	0	0.0350279	inf	0	1	1	no
XLOC_000992	XLOC_000992	LOC100147773	chr1:165768928-165775448	GFP	IFNL3	NOTEST	0.160659	0.109405	-0.554332	0	1	1	no
XLOC_000993	XLOC_000993	UCK2	chr1:165827494-165911618	GFP	IFNL3	OK	21.3925	22.974	0.102901	0.484041	0.38815	0.999968	no
XLOC_000994	XLOC_000994	FMO9P	chr1:166603915-166625236	GFP	IFNL3	NOTEST	0	0	0	0	1	1	no
XLOC_000995	XLOC_000995	POGK	chr1:166839486-166854474	GFP	IFNL3	OK	14.7959	14.8166	0.00201542	0.00942812	0.9853	0.999968	no
XLOC_000996	XLOC_000996	MAEL	chr1:166975581-167022212	GFP	IFNL3	NOTEST	0	0	0	0	1	1	no
XLOC_000997	XLOC_000997	DUSP27	chr1:167094849-167129165	GFP	IFNL3	NOTEST	0	0	0	0	1	1	no
XLOC_000998	XLOC_000998	POU2F1	chr1:167220828-167427345	GFP	IFNL3	OK	1.77872	1.94419	0.128329	0.555578	0.3303	0.999968	no
XLOC_000999	XLOC_000999	RCSD1	chr1:167630236-167706249	GFP	IFNL3	NOTEST	0.00336637	0	#NAME?	0	1	1	no
XLOC_001000	XLOC_001000	MPZL1	chr1:167721949-167791919	GFP	IFNL3	OK	49.0269	50.6026	0.0456374	0.225581	0.69615	0.999968	no
XLOC_001001	XLOC_001001	DCAF6	chr1:167916674-168075843	GFP	IFNL3	OK	33.2252	29.3623	-0.178314	-0.576537	0.3223	0.999968	no
XLOC_001002	XLOC_001002	MIR1255B2	chr1:167916674-168075843	GFP	IFNL3	NOTEST	0	0	0	0	1	1	no
XLOC_001003	XLOC_001003	TIPRL	chr1:168178844-168202113	GFP	IFNL3	OK	30.7293	30.9477	0.0102177	0.0382735	0.9488	0.999968	no
XLOC_001004	XLOC_001004	SFT2D2	chr1:168226012-168245565	GFP	IFNL3	OK	9.72346	9.39084	-0.0502153	-0.158028	0.7853	0.999968	no
XLOC_001005	XLOC_001005	ANKRD36BP1	chr1:168245580-168253060	GFP	IFNL3	OK	9.51347	7.06569	-0.429141	-1.79124	0.0019	0.145639	no
XLOC_001006	XLOC_001006	-	chr1:168262184-168262651	GFP	IFNL3	OK	0.266424	0.355871	0.417632	0.287988	0.5849	0.999968	no
XLOC_001007	XLOC_001007	TBX19	chr1:168281039-168314428	GFP	IFNL3	OK	0.386191	0.398251	0.044364	0.102995	0.8575	0.999968	no
XLOC_001008	XLOC_001008	MIR557	chr1:168375523-168375621	GFP	IFNL3	NOTEST	0	0	0	0	1	1	no
XLOC_001009	XLOC_001009	XCL1	chr1:168576472-168582077	GFP	IFNL3	NOTEST	0	0.00997996	inf	0	1	1	no
XLOC_001010	XLOC_001010	LINC00626	chr1:168786940-168792888	GFP	IFNL3	NOTEST	0	0.0121387	inf	0	1	1	no
XLOC_001011	XLOC_001011	ATP1B1	chr1:169105891-169460669	GFP	IFNL3	OK	347.712	317.833	-0.129623	-0.624222	0.2766	0.999968	no
XLOC_001012	XLOC_001012	BLZF1	chr1:169105891-169460669	GFP	IFNL3	OK	6.85268	10.1414	0.56551	0.423703	0.46905	0.999968	no
XLOC_001013	XLOC_001013	-	chr1:169486230-169488773	GFP	IFNL3	OK	0.362191	0.450522	0.314847	0.682525	0.23045	0.999968	no
XLOC_001014	XLOC_001014	C1orf112	chr1:169792531-169893959	GFP	IFNL3	OK	10.4833	11.0714	0.0787395	0.273534	0.6386	0.999968	no
XLOC_001015	XLOC_001015	METTL11B	chr1:170146046-170167782	GFP	IFNL3	NOTEST	0	0	0	0	1	1	no
XLOC_001016	XLOC_001016	GORAB	chr1:170461316-170553833	GFP	IFNL3	OK	2.70545	2.46685	-0.133199	-0.478686	0.40915	0.999968	no
XLOC_001017	XLOC_001017	PRRX1	chr1:170664171-170739400	GFP	IFNL3	NOTEST	0.0253862	0.0243351	-0.0610061	0	1	1	no
XLOC_001018	XLOC_001018	MROH9	chr1:170935470-171064765	GFP	IFNL3	NOTEST	0	0	0	0	1	1	no
XLOC_001019	XLOC_001019	FMO3	chr1:171090876-171117819	GFP	IFNL3	NOTEST	0.0069607	0.0128421	0.883577	0	1	1	no
XLOC_001020	XLOC_001020	MIR1295B	chr1:171090876-171117819	GFP	IFNL3	NOTEST	0	0	0	0	1	1	no
XLOC_001021	XLOC_001021	FMO6P	chr1:171137739-171161563	GFP	IFNL3	NOTEST	0	0	0	0	1	1	no
XLOC_001022	XLOC_001022	FMO2	chr1:171185207-171212683	GFP	IFNL3	NOTEST	0	0	0	0	1	1	no
XLOC_001023	XLOC_001023	FMO1	chr1:171248470-171285978	GFP	IFNL3	NOTEST	0.0140005	0.0133526	-0.0683568	0	1	1	no
XLOC_001024	XLOC_001024	FMO4	chr1:171314182-171342084	GFP	IFNL3	OK	0.567756	0.585573	0.0445776	0.104111	0.8566	0.999968	no
XLOC_001025	XLOC_001025	PRRC2C	chr1:171485526-171593511	GFP	IFNL3	OK	15.1977	16.0882	0.0821485	0.419882	0.4839	0.999968	no
XLOC_001026	XLOC_001026	METTL13	chr1:171781539-171797716	GFP	IFNL3	OK	21.4424	22.3496	0.0597788	0.283804	0.6198	0.999968	no
XLOC_001027	XLOC_001027	DNM3	chr1:171841477-172418389	GFP	IFNL3	OK	0.973925	0.909025	-0.099491	-0.261761	0.63685	0.999968	no
XLOC_001028	XLOC_001028	DNM3-IT1	chr1:171841477-172418389	GFP	IFNL3	NOTEST	0.0385328	0.0314864	-0.29136	0	1	1	no
XLOC_001029	XLOC_001029	MIR3120	chr1:171841477-172418389	GFP	IFNL3	NOTEST	0	0	0	0	1	1	no
XLOC_001030	XLOC_001030	C1orf105	chr1:172420687-172468829	GFP	IFNL3	OK	0.576527	0.810563	0.491536	0.223322	0.7779	0.999968	no
XLOC_001031	XLOC_001031	SUCO	chr1:172532348-172611833	GFP	IFNL3	OK	8.03829	7.37825	-0.123609	-0.564918	0.33295	0.999968	no
XLOC_001032	XLOC_001032	FASLG	chr1:172659007-172666872	GFP	IFNL3	NOTEST	0	0	0	0	1	1	no
XLOC_001033	XLOC_001033	PRDX6	chr1:173477346-173488807	GFP	IFNL3	OK	166.839	164.007	-0.0246987	-0.123997	0.83065	0.999968	no
XLOC_001034	XLOC_001034	LOC730159	chr1:173608335-173669862	GFP	IFNL3	NOTEST	0	0	0	0	1	1	no
XLOC_001035	XLOC_001035	KLHL20	chr1:173714940-173786807	GFP	IFNL3	OK	4.18779	4.10628	-0.0283573	-0.118073	0.83665	0.999968	no
XLOC_001036	XLOC_001036	DARS2	chr1:173799549-173858544	GFP	IFNL3	OK	46.5843	45.8098	-0.0241874	-0.111367	0.8458	0.999968	no
XLOC_001037	XLOC_001037	-	chr12:20368973-20802321	GFP	IFNL3	OK	0.752053	0.334385	-1.16933	-0.203087	0.5886	0.999968	no
XLOC_001038	XLOC_001038	ZBTB37	chr1:173868354-173888403	GFP	IFNL3	OK	0.622245	0.545387	-0.190202	-0.46455	0.40775	0.999968	no
XLOC_001039	XLOC_001039	-	chr1:173888737-173889823	GFP	IFNL3	OK	0.55954	0.459847	-0.283087	-0.388465	0.52065	0.999968	no
XLOC_001040	XLOC_001040	-	chr13:48050631-48051167	GFP	IFNL3	OK	0.898908	0.354155	-1.34379	-1.63455	0.16625	0.999968	no
XLOC_001041	XLOC_001041	-	chr13:52698642-52699203	GFP	IFNL3	OK	0.560891	0.200584	-1.48351	-1.1777	0.06	0.999968	no
XLOC_001042	XLOC_001042	-	chr1:173902442-173903089	GFP	IFNL3	OK	0.468613	0.571477	0.286299	0.31702	0.60085	0.999968	no
XLOC_001043	XLOC_001043	RABGAP1L	chr1:174159413-174995308	GFP	IFNL3	OK	5.86669	4.90956	-0.256952	-0.984065	0.0907	0.999968	no
XLOC_001044	XLOC_001044	-	chr13:18259228-18259421	GFP	IFNL3	OK	0.589546	1.28854	1.12806	0.759526	0.1252	0.999968	no
XLOC_001045	XLOC_001045	CACYBP	chr1:174999434-175023455	GFP	IFNL3	OK	103.956	104.099	0.00197557	0.00779292	0.9904	0.999968	no
XLOC_001046	XLOC_001046	TNN	chr1:175067857-175148066	GFP	IFNL3	NOTEST	0	0	0	0	1	1	no
XLOC_001047	XLOC_001047	LOC101928751	chr1:175877342-175880464	GFP	IFNL3	NOTEST	0	0	0	0	1	1	no
XLOC_001048	XLOC_001048	-	chr13:41383675-41383755	GFP	IFNL3	OK	49.1439	9.78996	-2.32764	-3.91735	0.09035	0.999968	no
XLOC_001049	XLOC_001049	BRINP2	chr1:177171387-177282422	GFP	IFNL3	NOTEST	0.011936	0	#NAME?	0	1	1	no
XLOC_001050	XLOC_001050	LOC102724661	chr1:177351585-177366458	GFP	IFNL3	NOTEST	0	0	0	0	1	1	no
XLOC_001051	XLOC_001051	LOC101928778	chr1:177700523-177710330	GFP	IFNL3	NOTEST	0	0	0	0	1	1	no
XLOC_001052	XLOC_001052	RASAL2	chr1:178091507-178479581	GFP	IFNL3	OK	3.44196	3.65669	0.0873099	0.337062	0.5662	0.999968	no
XLOC_001053	XLOC_001053	TEX35	chr1:178513076-178523500	GFP	IFNL3	NOTEST	0	0	0	0	1	1	no
XLOC_001054	XLOC_001054	C1orf220	chr1:178542747-178549012	GFP	IFNL3	NOTEST	0.287642	0.32982	0.197401	0	1	1	no
XLOC_001055	XLOC_001055	MIR4424	chr1:178677748-178677834	GFP	IFNL3	NOTEST	0	0	0	0	1	1	no
XLOC_001056	XLOC_001056	RALGPS2	chr1:178725090-178921842	GFP	IFNL3	OK	7.15965	5.64994	-0.341654	-1.36006	0.01925	0.709615	no
XLOC_001057	XLOC_001057	FAM20B	chr1:179017388-179076567	GFP	IFNL3	OK	19.3723	16.3069	-0.248517	-1.20328	0.03555	0.933348	no
XLOC_001058	XLOC_001058	TOR3A	chr1:179081976-179095994	GFP	IFNL3	OK	34.1965	39.1171	0.193951	0.914808	0.114	0.999968	no
XLOC_001059	XLOC_001059	SOAT1	chr1:179293713-179358679	GFP	IFNL3	OK	16.3552	15.8355	-0.0465852	-0.222309	0.69495	0.999968	no
XLOC_001060	XLOC_001060	-	chr13:52454786-52455341	GFP	IFNL3	OK	0.655479	0.234681	-1.48185	-1.92623	0.015	0.62428	no
XLOC_001061	XLOC_001061	TDRD5	chr1:179591612-179691273	GFP	IFNL3	NOTEST	0.145903	0.11764	-0.310634	0	1	1	no
XLOC_001062	XLOC_001062	FAM163A	chr1:179743162-179816198	GFP	IFNL3	NOTEST	0.00371351	0	#NAME?	0	1	1	no
XLOC_001063	XLOC_001063	TOR1AIP1	chr1:179882041-179920077	GFP	IFNL3	OK	21.0417	19.9748	-0.0750705	-0.346104	0.54105	0.999968	no
XLOC_001064	XLOC_001064	-	chr1:179923207-179923562	GFP	IFNL3	OK	0.403384	0.631344	0.646272	0.541313	0.3937	0.999968	no
XLOC_001065	XLOC_001065	CEP350	chr1:179954772-180114880	GFP	IFNL3	OK	3.45358	3.35993	-0.0396605	-0.184297	0.7521	0.999968	no
XLOC_001066	XLOC_001066	QSOX1	chr1:180154832-180200724	GFP	IFNL3	OK	35.8375	34.6723	-0.0476879	-0.227777	0.69625	0.999968	no
XLOC_001067	XLOC_001067	LHX4	chr1:180230297-180276839	GFP	IFNL3	OK	1.64921	1.68143	0.0279176	0.0822375	0.8876	0.999968	no
XLOC_001068	XLOC_001068	OVAAL	chr1:180558973-180566518	GFP	IFNL3	NOTEST	0	0	0	0	1	1	no
XLOC_001069	XLOC_001069	XPR1	chr1:180632009-180898977	GFP	IFNL3	OK	21.046	21.2196	0.0118464	0.0407435	0.94445	0.999968	no
XLOC_001070	XLOC_001070	-	chr1:180899133-180899680	GFP	IFNL3	NOTEST	0.249317	0.209401	-0.251718	0	1	1	no
XLOC_001071	XLOC_001071	KIAA1614	chr1:180913176-180946103	GFP	IFNL3	NOTEST	0.101335	0.112889	0.15577	0	1	1	no
XLOC_001072	XLOC_001072	MR1	chr1:181033424-181061938	GFP	IFNL3	OK	1.81839	2.04686	0.17075	0.699107	0.22865	0.999968	no
XLOC_001073	XLOC_001073	IER5	chr1:181088501-181090843	GFP	IFNL3	OK	24.8823	27.3426	0.136028	0.661436	0.2551	0.999968	no
XLOC_001074	XLOC_001074	-	chr13:65787532-65787616	GFP	IFNL3	OK	23.4172	8.93872	-1.38943	-1.04393	0.0796	0.999968	no
XLOC_001075	XLOC_001075	GM140	chr1:181236387-181238604	GFP	IFNL3	NOTEST	0	0	0	0	1	1	no
XLOC_001076	XLOC_001076	CACNA1E	chr1:181483549-181806784	GFP	IFNL3	NOTEST	0.00288245	0.00282901	-0.0269973	0	1	1	no
XLOC_001077	XLOC_001077	LINC00272	chr1:182407620-182414813	GFP	IFNL3	NOTEST	0	0	0	0	1	1	no
XLOC_001078	XLOC_001078	RGSL1	chr1:182450120-182560598	GFP	IFNL3	NOTEST	0	0	0	0	1	1	no
XLOC_001079	XLOC_001079	LOC284648	chr1:182615139-182616633	GFP	IFNL3	NOTEST	0	0.00692853	inf	0	1	1	no
XLOC_001080	XLOC_001080	NPL	chr1:182789448-182830384	GFP	IFNL3	OK	0.670662	0.696038	0.0535807	0.116397	0.82865	0.999968	no
XLOC_001081	XLOC_001081	DHX9	chr1:182839303-182887982	GFP	IFNL3	OK	72.7116	75.8985	0.061887	0.316594	0.5784	0.999968	no
XLOC_001082	XLOC_001082	LAMC1	chr1:183023210-183145592	GFP	IFNL3	OK	32.6962	34.0675	0.059275	0.293925	0.609	0.999968	no
XLOC_001083	XLOC_001083	LAMC2	chr1:183186038-183418499	GFP	IFNL3	OK	1.05417	1.02691	-0.0377964	-0.102175	0.8633	0.999968	no
XLOC_001084	XLOC_001084	SMG7	chr1:183460875-183554193	GFP	IFNL3	OK	16.4698	18.2647	0.149229	0.721385	0.21325	0.999968	no
XLOC_001085	XLOC_001085	RGL1	chr1:183636046-183928551	GFP	IFNL3	OK	2.66343	2.41474	-0.141417	-0.573164	0.3298	0.999968	no
XLOC_001086	XLOC_001086	TSEN15	chr1:184051650-184095924	GFP	IFNL3	OK	25.7947	26.4274	0.0349572	0.150264	0.79495	0.999968	no
XLOC_001087	XLOC_001087	C1orf21	chr1:184387015-184629021	GFP	IFNL3	OK	0.680485	0.485752	-0.486341	-0.826761	0.16145	0.999968	no
XLOC_001088	XLOC_001088	RNF2	chr1:185045412-185102681	GFP	IFNL3	OK	7.32157	6.12079	-0.258435	-1.07393	0.06195	0.999968	no
XLOC_001089	XLOC_001089	SWT1	chr1:185118085-185291781	GFP	IFNL3	OK	1.22018	1.13287	-0.107112	-0.14883	0.79815	0.999968	no
XLOC_001090	XLOC_001090	HMCN1	chr1:185734550-186190953	GFP	IFNL3	NOTEST	0.0106963	0.00965321	-0.148037	0	1	1	no
XLOC_001091	XLOC_001091	PRG4	chr1:186296272-186375716	GFP	IFNL3	NOTEST	0.188816	0.165856	-0.187054	0	1	1	no
XLOC_001092	XLOC_001092	C1orf27	chr1:186375757-186421371	GFP	IFNL3	OK	10.5679	10.4331	-0.0185244	-0.0748807	0.8933	0.999968	no
XLOC_001093	XLOC_001093	-	chr13:99500611-99501164	GFP	IFNL3	NOTEST	0.0558461	0.17033	1.6088	0	1	1	no
XLOC_001094	XLOC_001094	LOC102724919	chr1:186435160-186470291	GFP	IFNL3	NOTEST	0	0	0	0	1	1	no
XLOC_001095	XLOC_001095	PACERR	chr1:186680653-186681446	GFP	IFNL3	OK	0.431137	0.392724	-0.134629	-0.189835	0.74325	0.999968	no
XLOC_001096	XLOC_001096	-	chr1:186706976-186707258	GFP	IFNL3	OK	1.55704	1.22541	-0.345541	-0.435785	0.48795	0.999968	no
XLOC_001097	XLOC_001097	PLA2G4A	chr1:186828899-186989028	GFP	IFNL3	OK	86.4424	87.2113	0.0127754	0.0642655	0.90875	0.999968	no
XLOC_001098	XLOC_001098	LINC01036	chr1:187092841-187360244	GFP	IFNL3	NOTEST	0.0520223	0.0714351	0.457503	0	1	1	no
XLOC_001099	XLOC_001099	LINC01351	chr1:190478259-190481394	GFP	IFNL3	NOTEST	0	0	0	0	1	1	no
XLOC_001100	XLOC_001100	LOC440704	chr1:190624889-190801658	GFP	IFNL3	NOTEST	0	0	0	0	1	1	no
XLOC_001101	XLOC_001101	RGS18	chr1:192158461-192185815	GFP	IFNL3	NOTEST	0	0	0	0	1	1	no
XLOC_001102	XLOC_001102	RGS21	chr1:192316991-192367284	GFP	IFNL3	NOTEST	0	0	0	0	1	1	no
XLOC_001103	XLOC_001103	RGS1	chr1:192575726-192580029	GFP	IFNL3	NOTEST	0	0	0	0	1	1	no
XLOC_001104	XLOC_001104	RGS13	chr1:192636137-192660310	GFP	IFNL3	NOTEST	0	0	0	0	1	1	no
XLOC_001105	XLOC_001105	MIR4426	chr1:192716327-192716390	GFP	IFNL3	NOTEST	0	0	0	0	1	1	no
XLOC_001106	XLOC_001106	RGS2	chr1:192809038-192812277	GFP	IFNL3	OK	12.2686	11.9239	-0.0411138	-0.175074	0.76415	0.999968	no
XLOC_001107	XLOC_001107	TROVE2	chr1:193012365-193091776	GFP	IFNL3	OK	8.80227	7.29376	-0.271213	-0.659849	0.2459	0.999968	no
XLOC_001108	XLOC_001108	CDC73	chr1:193121957-193254820	GFP	IFNL3	OK	24.1627	24.523	0.0213578	0.0952395	0.8724	0.999968	no
XLOC_001109	XLOC_001109	MIR1278	chr1:193121957-193254820	GFP	IFNL3	NOTEST	0	0	0	0	1	1	no
XLOC_001110	XLOC_001110	LINC01031	chr1:193304744-193365953	GFP	IFNL3	NOTEST	0	0	0	0	1	1	no
XLOC_000553	XLOC_000553	IFI44L	chr1:78620374-78646145	GFP	IFNL4_154	OK	0	2.50829	inf	#NAME?	5e-05	0.00568509	yes
XLOC_001112	XLOC_001112	CFHR3	chr1:196774799-196794184	GFP	IFNL3	OK	1.15001	0.653357	-0.815703	-1.74624	0.00375	0.247175	no
XLOC_001113	XLOC_001113	CFHR1	chr1:196819730-196832189	GFP	IFNL3	OK	0.820798	0.858607	0.064971	0.141497	0.8113	0.999968	no
XLOC_001114	XLOC_001114	CFHR4	chr1:196888013-196918713	GFP	IFNL3	NOTEST	0.0406497	0	#NAME?	0	1	1	no
XLOC_001115	XLOC_001115	CFHR2	chr1:196943803-196959226	GFP	IFNL3	NOTEST	0	0	0	0	1	1	no
XLOC_001116	XLOC_001116	CFHR5	chr1:196977536-197009673	GFP	IFNL3	NOTEST	0.00370588	0	#NAME?	0	1	1	no
XLOC_001117	XLOC_001117	CRB1	chr1:197201461-197478455	GFP	IFNL3	NOTEST	0	0	0	0	1	1	no
XLOC_001118	XLOC_001118	C1orf53	chr1:197902551-197907367	GFP	IFNL3	OK	8.92743	8.66838	-0.0424826	-0.143281	0.80855	0.999968	no
XLOC_001119	XLOC_001119	LHX9	chr1:197912504-197932026	GFP	IFNL3	OK	0.813811	1.16852	0.52192	1.24893	0.0324	0.897013	no
XLOC_001120	XLOC_001120	NEK7	chr1:198156977-198322418	GFP	IFNL3	OK	12.494	11.9671	-0.0621665	-0.276814	0.6388	0.999968	no
XLOC_001121	XLOC_001121	PTPRC	chr1:198638967-198757476	GFP	IFNL3	NOTEST	0	0.00260187	inf	0	1	1	no
XLOC_001122	XLOC_001122	LINC01221	chr1:198992588-199076735	GFP	IFNL3	NOTEST	0	0	0	0	1	1	no
XLOC_001123	XLOC_001123	NR5A2	chr1:200027601-200177422	GFP	IFNL3	OK	5.95593	5.5118	-0.111803	-0.407944	0.48185	0.999968	no
XLOC_001124	XLOC_001124	LOC101929224	chr1:200640869-200694250	GFP	IFNL3	NOTEST	0.267353	0.224909	-0.2494	0	1	1	no
XLOC_001125	XLOC_001125	CAMSAP2	chr1:200738916-200860707	GFP	IFNL3	OK	8.10897	7.66536	-0.0811651	-0.37759	0.5154	0.999968	no
XLOC_001126	XLOC_001126	GPR25	chr1:200872954-200874178	GFP	IFNL3	NOTEST	0	0	0	0	1	1	no
XLOC_001127	XLOC_001127	C1orf106	chr1:200891151-200915742	GFP	IFNL3	OK	24.1563	26.1361	0.113644	0.524118	0.36755	0.999968	no
XLOC_001128	XLOC_001128	IGFN1	chr1:201190824-201228952	GFP	IFNL3	NOTEST	0.00124999	0	#NAME?	0	1	1	no
XLOC_001129	XLOC_001129	PKP1	chr1:201283451-201332993	GFP	IFNL3	NOTEST	0	0	0	0	1	1	no
XLOC_001130	XLOC_001130	RPS10P7	chr1:201519903-201520592	GFP	IFNL3	OK	1.39237	0.905989	-0.619977	-1.2361	0.0391	0.963965	no
XLOC_001131	XLOC_001131	-	chr1:201532638-201533109	GFP	IFNL3	OK	0.71764	0.556016	-0.368135	-0.385494	0.51195	0.999968	no
XLOC_001132	XLOC_001132	-	chr1:201622877-201623572	GFP	IFNL3	OK	0.401923	0.354896	-0.179522	-0.243838	0.6636	0.999968	no
XLOC_001133	XLOC_001133	NAV1	chr1:201648321-201886591	GFP	IFNL3	OK	0.903038	0.894449	-0.0137873	-0.0165382	0.9775	0.999968	no
XLOC_001134	XLOC_001134	MIR5191	chr1:201648321-201886591	GFP	IFNL3	NOTEST	0	0	0	0	1	1	no
XLOC_001135	XLOC_001135	MIR1231	chr1:201648321-201886591	GFP	IFNL3	NOTEST	0	0	0	0	1	1	no
XLOC_001136	XLOC_001136	IPO9	chr1:201648321-201886591	GFP	IFNL3	OK	34.4617	36.2068	0.071265	0.273981	0.63245	0.999968	no
XLOC_001137	XLOC_001137	MIR6739	chr1:201648321-201886591	GFP	IFNL3	NOTEST	0	0	0	0	1	1	no
XLOC_001138	XLOC_001138	SHISA4	chr1:201888668-201893604	GFP	IFNL3	OK	8.80565	7.69266	-0.194947	-0.80008	0.166	0.999968	no
XLOC_001139	XLOC_001139	TIMM17A	chr1:201955490-201970661	GFP	IFNL3	OK	62.1585	64.5987	0.0555532	0.223323	0.7014	0.999968	no
XLOC_001140	XLOC_001140	RNPEP	chr1:201982637-202006278	GFP	IFNL3	OK	79.2121	80.2971	0.0196263	0.0965582	0.8716	0.999968	no
XLOC_001141	XLOC_001141	MIR6740	chr1:201982637-202006278	GFP	IFNL3	NOTEST	0	0	0	0	1	1	no
XLOC_001142	XLOC_001142	ELF3	chr1:202010484-202017187	GFP	IFNL3	OK	114.394	120.585	0.0760386	0.337692	0.55325	0.999968	no
XLOC_001143	XLOC_001143	GPR37L1	chr1:202122900-202129506	GFP	IFNL3	NOTEST	0.146462	0.130031	-0.171675	0	1	1	no
XLOC_001144	XLOC_001144	PTPRVP	chr1:202168050-202189449	GFP	IFNL3	NOTEST	0	0.0022266	inf	0	1	1	no
XLOC_001145	XLOC_001145	LGR6	chr1:202193822-202319761	GFP	IFNL3	OK	1.33132	1.75961	0.402394	1.40891	0.0125	0.563879	no
XLOC_001146	XLOC_001146	PPP1R12B	chr1:202348701-202588569	GFP	IFNL3	OK	2.36456	2.52286	0.093487	0.288753	0.61355	0.999968	no
XLOC_001147	XLOC_001147	-	chr14:22982903-22984963	GFP	IFNL3	OK	0.525248	0.230763	-1.18659	-1.48361	0.0423	0.992198	no
XLOC_001148	XLOC_001148	MGAT4EP	chr1:202820256-202827213	GFP	IFNL3	NOTEST	0	0.0068251	inf	0	1	1	no
XLOC_001149	XLOC_001149	LOC148709	chr1:202861753-202875241	GFP	IFNL3	NOTEST	0.0450968	0.0413948	-0.123575	0	1	1	no
XLOC_001150	XLOC_001150	TMEM183A	chr1:203007302-203024855	GFP	IFNL3	OK	32.123	32.2841	0.00721672	0.029438	0.9563	0.999968	no
XLOC_001151	XLOC_001151	PPFIA4	chr1:203026520-203078736	GFP	IFNL3	NOTEST	0.09056	0.0904839	-0.00121195	0	1	1	no
XLOC_001152	XLOC_001152	ADORA1	chr1:203127707-203167405	GFP	IFNL3	OK	1.05369	0.976714	-0.109437	-0.356164	0.53685	0.999968	no
XLOC_001153	XLOC_001153	LINC01353	chr1:203287151-203288796	GFP	IFNL3	NOTEST	0	0.0120451	inf	0	1	1	no
XLOC_001154	XLOC_001154	BTG2	chr1:203305535-203309601	GFP	IFNL3	OK	4.36744	4.21495	-0.0512745	-0.206061	0.7233	0.999968	no
XLOC_001155	XLOC_001155	-	chr14:28884151-28884335	GFP	IFNL3	OK	1.4717	0.258161	-2.51114	-1.91455	0.11915	0.999968	no
XLOC_001156	XLOC_001156	OPTC	chr1:203494142-203508949	GFP	IFNL3	NOTEST	0	0	0	0	1	1	no
XLOC_001157	XLOC_001157	ATP2B4	chr1:203626786-203744081	GFP	IFNL3	OK	3.91826	3.70375	-0.0812285	-0.364176	0.52535	0.999968	no
XLOC_001158	XLOC_001158	SNORA77	chr1:203626786-203744081	GFP	IFNL3	NOTEST	0	0	0	0	1	1	no
XLOC_001159	XLOC_001159	-	chr14:57296756-57297101	GFP	IFNL3	OK	0.255475	1.04032	2.02578	1.33198	0.11225	0.999968	no
XLOC_001160	XLOC_001160	-	chr14:22897256-22897696	GFP	IFNL3	OK	0.562003	0.164076	-1.77622	-1.12337	0.0984	0.999968	no
XLOC_001161	XLOC_001161	ZC3H11A	chr1:203795622-203854248	GFP	IFNL3	OK	18.4997	18.494	-0.000446067	-0.00191995	0.9977	0.999968	no
XLOC_001162	XLOC_001162	ZBED6	chr1:203795622-203854248	GFP	IFNL3	OK	4.51207	4.14434	-0.122646	-0.207767	0.72365	0.999968	no
XLOC_001163	XLOC_001163	SNRPE	chr1:203861584-203871152	GFP	IFNL3	OK	65.1776	59.1458	-0.1401	-0.672246	0.24635	0.999968	no
XLOC_001164	XLOC_001164	SOX13	chr1:204073117-204127847	GFP	IFNL3	OK	5.8623	5.80729	-0.0136031	-0.0598399	0.9174	0.999968	no
XLOC_001165	XLOC_001165	LOC101929441	chr1:204131060-204152182	GFP	IFNL3	NOTEST	0	0	0	0	1	1	no
XLOC_001166	XLOC_001166	MDM4	chr1:204516378-204558120	GFP	IFNL3	OK	1.13223	1.1308	-0.0018309	-0.00709547	0.9897	0.999968	no
XLOC_001167	XLOC_001167	NFASC	chr1:204828653-205022822	GFP	IFNL3	NOTEST	0.159777	0.19469	0.285122	0	1	1	no
XLOC_001168	XLOC_001168	-	chr14:53944560-53945081	GFP	IFNL3	OK	0.386657	0.797046	1.04361	0.950044	0.0937	0.999968	no
XLOC_001169	XLOC_001169	TMCC2	chr1:205227909-205273343	GFP	IFNL3	OK	0.533018	0.541386	0.0224736	0.0658898	0.91025	0.999968	no
XLOC_001170	XLOC_001170	LEMD1-AS1	chr1:205373251-205422086	GFP	IFNL3	NOTEST	0.0262561	0.0225785	-0.217702	0	1	1	no
XLOC_019461	XLOC_019461	RTP4	chr3:187368379-187371581	GFP	IFNL4_154	OK	0	0.844083	inf	#NAME?	5e-05	0.00568509	yes
XLOC_001172	XLOC_001172	MFSD4	chr1:205568983-205602918	GFP	IFNL3	OK	0.546504	0.449632	-0.281489	-0.750229	0.1911	0.999968	no
XLOC_001173	XLOC_001173	LOC284581	chr1:205862078-205896087	GFP	IFNL3	OK	0.729414	0.614559	-0.247185	-0.685954	0.24835	0.999968	no
XLOC_001174	XLOC_001174	LOC103021296	chr1:205913047-206003466	GFP	IFNL3	NOTEST	0	0.0181917	inf	0	1	1	no
XLOC_001175	XLOC_001175	LOC103021295	chr1:205913047-206003466	GFP	IFNL3	NOTEST	0	0	0	0	1	1	no
XLOC_001176	XLOC_001176	C1orf186	chr1:206052722-206102459	GFP	IFNL3	NOTEST	0	0.00692839	inf	0	1	1	no
XLOC_001177	XLOC_001177	SRGAP2	chr1:206205428-206464443	GFP	IFNL3	OK	4.95351	5.07488	0.0349211	0.156565	0.7828	0.999968	no
XLOC_001178	XLOC_001178	IKBKE	chr1:206470242-206496890	GFP	IFNL3	OK	2.45839	2.70384	0.137296	0.551133	0.3338	0.999968	no
XLOC_001179	XLOC_001179	MIR6769B	chr1:206470242-206496890	GFP	IFNL3	NOTEST	0	0	0	0	1	1	no
XLOC_001180	XLOC_001180	RASSF5	chr1:206507529-206589284	GFP	IFNL3	OK	2.06541	1.78454	-0.210878	-0.775803	0.17685	0.999968	no
XLOC_001181	XLOC_001181	DYRK3	chr1:206635535-206655121	GFP	IFNL3	OK	4.49312	4.90414	0.126282	0.44839	0.43585	0.999968	no
XLOC_001182	XLOC_001182	MAPKAPK2	chr1:206684937-206734285	GFP	IFNL3	OK	35.4124	37.2886	0.07448	0.283422	0.62025	0.999968	no
XLOC_001183	XLOC_001183	IL19	chr1:206798869-206842981	GFP	IFNL3	NOTEST	0	0	0	0	1	1	no
XLOC_001184	XLOC_001184	IL20	chr1:206865808-206869223	GFP	IFNL3	NOTEST	0	0	0	0	1	1	no
XLOC_001185	XLOC_001185	IL24	chr1:206897442-206922033	GFP	IFNL3	NOTEST	0.00644544	0	#NAME?	0	1	1	no
XLOC_001186	XLOC_001186	PFKFB2	chr1:207053116-207081023	GFP	IFNL3	OK	2.07339	2.09133	0.0124326	0.0498694	0.93275	0.999968	no
XLOC_001187	XLOC_001187	C4BPB	chr1:207088841-207099992	GFP	IFNL3	NOTEST	0.0476414	0.0354388	-0.426885	0	1	1	no
XLOC_001188	XLOC_001188	C4BPA	chr1:207104261-207144972	GFP	IFNL3	OK	2.18589	2.30128	0.0742161	0.24942	0.67105	0.999968	no
XLOC_001189	XLOC_001189	CD55	chr1:207321471-207360966	GFP	IFNL3	OK	27.9493	28.1602	0.0108418	0.0497625	0.93035	0.999968	no
XLOC_001190	XLOC_001190	CR2	chr1:207454299-207489895	GFP	IFNL3	NOTEST	0	0.0096496	inf	0	1	1	no
XLOC_001191	XLOC_001191	-	chr14:55240438-55240519	GFP	IFNL3	OK	89.7936	29.6124	-1.60041	-3.82074	0.00275	0.195766	no
XLOC_001192	XLOC_001192	-	chr14:55556502-55556860	GFP	IFNL3	OK	0.168132	0.745343	2.14831	1.55633	0.03325	0.906357	no
XLOC_001193	XLOC_001193	CD46	chr1:207752037-207795516	GFP	IFNL3	OK	83.2967	83.8607	0.00973397	0.048172	0.93195	0.999968	no
XLOC_001194	XLOC_001194	-	chr14:73839924-73840003	GFP	IFNL3	OK	31.8471	11.7251	-1.44156	-8.08242	0.20155	0.999968	no
XLOC_001195	XLOC_001195	MIR205HG	chr1:209428822-209432547	GFP	IFNL3	NOTEST	0	0	0	0	1	1	no
XLOC_001196	XLOC_001196	-	chr14:104653229-104662834	GFP	IFNL3	NOTEST	0.28671	0.131346	-1.12623	0	1	1	no
XLOC_001197	XLOC_001197	G0S2	chr1:209675324-209676390	GFP	IFNL3	OK	0.622489	0.45507	-0.451962	-0.859213	0.1489	0.999968	no
XLOC_001198	XLOC_001198	HSD11B1	chr1:209686179-209734950	GFP	IFNL3	NOTEST	0.0616306	0.0789772	0.357791	0	1	1	no
XLOC_001199	XLOC_001199	TRAF3IP3	chr1:209756031-209784730	GFP	IFNL3	NOTEST	0	0	0	0	1	1	no
XLOC_001200	XLOC_001200	DIEXF	chr1:209827966-209857565	GFP	IFNL3	OK	8.53477	8.82179	0.0477191	0.187962	0.75095	0.999968	no
XLOC_001201	XLOC_001201	SYT14	chr1:209938173-210164288	GFP	IFNL3	NOTEST	0	0.00423948	inf	0	1	1	no
XLOC_001202	XLOC_001202	SERTAD4	chr1:210231458-210243095	GFP	IFNL3	NOTEST	0.278612	0.267238	-0.0601309	0	1	1	no
XLOC_001203	XLOC_001203	HHAT	chr1:210328251-210676389	GFP	IFNL3	OK	2.16455	2.48065	0.196651	0.73717	0.18935	0.999968	no
XLOC_001204	XLOC_001204	RCOR3	chr1:211259365-211316383	GFP	IFNL3	OK	6.13295	5.97241	-0.0382674	-0.134277	0.81925	0.999968	no
XLOC_001205	XLOC_001205	TRAF5	chr1:211326614-211374944	GFP	IFNL3	OK	3.07947	3.4088	0.146579	0.581205	0.3156	0.999968	no
XLOC_001206	XLOC_001206	LINC00467	chr1:211382754-211432555	GFP	IFNL3	OK	10.2137	9.85733	-0.0512306	-0.189671	0.7466	0.999968	no
XLOC_001207	XLOC_001207	-	chr1:211579656-211580668	GFP	IFNL3	OK	0.800171	0.93861	0.230217	0.508929	0.38175	0.999968	no
XLOC_001208	XLOC_001208	LOC105748977	chr1:211639807-211654621	GFP	IFNL3	NOTEST	0	0	0	0	1	1	no
XLOC_001209	XLOC_001209	DTL	chr1:211940398-212105006	GFP	IFNL3	OK	15.2507	17.1636	0.170474	0.590053	0.3026	0.999968	no
XLOC_001210	XLOC_001210	MIR3122	chr1:211940398-212105006	GFP	IFNL3	NOTEST	0	0	0	0	1	1	no
XLOC_001211	XLOC_001211	PPP2R5A	chr1:212285414-212361863	GFP	IFNL3	OK	22.2738	19.6007	-0.184439	-0.855552	0.13845	0.999968	no
XLOC_001212	XLOC_001212	SNORA16B	chr1:212285414-212361863	GFP	IFNL3	NOTEST	0	0	0	0	1	1	no
XLOC_001213	XLOC_001213	NENF	chr1:212432886-212446379	GFP	IFNL3	OK	72.5254	76.2464	0.0721824	0.346819	0.54935	0.999968	no
XLOC_001214	XLOC_001214	LOC101929565	chr1:212545693-212556066	GFP	IFNL3	NOTEST	0	0	0	0	1	1	no
XLOC_001215	XLOC_001215	ATF3	chr1:212565333-212620777	GFP	IFNL3	OK	1.92206	2.59204	0.431437	1.49025	0.0081	0.427541	no
XLOC_001216	XLOC_001216	FAM71A	chr1:212624446-212626778	GFP	IFNL3	NOTEST	0	0.00442877	inf	0	1	1	no
XLOC_001217	XLOC_001217	TATDN3	chr1:212791827-212816825	GFP	IFNL3	OK	9.08738	8.73532	-0.0570052	-0.242362	0.6765	0.999968	no
XLOC_001218	XLOC_001218	FLVCR1	chr1:212858254-212899363	GFP	IFNL3	OK	9.51526	9.656	0.021182	0.0810024	0.88485	0.999968	no
XLOC_001219	XLOC_001219	VASH2	chr1:212931146-212991699	GFP	IFNL3	OK	3.89907	4.856	0.316638	1.02308	0.07275	0.999968	no
XLOC_001220	XLOC_001220	RPS6KC1	chr1:213051232-213273664	GFP	IFNL3	OK	6.03213	6.8918	0.192214	0.8382	0.14455	0.999968	no
XLOC_001221	XLOC_001221	LINC00538	chr1:213819640-213986153	GFP	IFNL3	NOTEST	0	0	0	0	1	1	no
XLOC_001222	XLOC_001222	PROX1	chr1:213987934-214041504	GFP	IFNL3	NOTEST	0.0283705	0.0210744	-0.428902	0	1	1	no
XLOC_001223	XLOC_001223	SMYD2	chr1:214281105-214337134	GFP	IFNL3	OK	21.9329	21.9633	0.00199813	0.00907289	0.98725	0.999968	no
XLOC_001224	XLOC_001224	CENPF	chr1:214603188-214664571	GFP	IFNL3	OK	14.9278	14.1022	-0.0820811	-0.422143	0.4854	0.999968	no
XLOC_001225	XLOC_001225	KCNK2	chr1:215005541-215237093	GFP	IFNL3	NOTEST	0	0.0134874	inf	0	1	1	no
XLOC_001226	XLOC_001226	KCTD3	chr1:215567182-215621808	GFP	IFNL3	OK	33.4147	33.7777	0.0155865	0.0761998	0.8977	0.999968	no
XLOC_001227	XLOC_001227	LOC102723833	chr1:215622893-216423396	GFP	IFNL3	NOTEST	0	0	0	0	1	1	no
XLOC_001228	XLOC_001228	SPATA17	chr1:217631323-217868183	GFP	IFNL3	OK	3.48403	3.17009	-0.136236	-0.491985	0.414	0.999968	no
XLOC_001229	XLOC_001229	LINC00210	chr1:217892899-217920804	GFP	IFNL3	NOTEST	0	0	0	0	1	1	no
XLOC_001230	XLOC_001230	LOC101929631	chr1:218043504-218059140	GFP	IFNL3	NOTEST	0	0	0	0	1	1	no
XLOC_001231	XLOC_001231	RRP15	chr1:218285286-218337983	GFP	IFNL3	OK	12.5781	15.3312	0.28555	0.654255	0.3074	0.999968	no
XLOC_001232	XLOC_001232	TGFB2	chr1:218344195-219173788	GFP	IFNL3	OK	4.13109	2.90238	-0.509288	-1.85233	0.0016	0.126747	no
XLOC_001233	XLOC_001233	MIR548F3	chr1:218344195-219173788	GFP	IFNL3	NOTEST	0	0	0	0	1	1	no
XLOC_001234	XLOC_001234	LYPLAL1	chr1:219173830-219212865	GFP	IFNL3	OK	11.8707	9.92529	-0.258224	-0.999134	0.07755	0.999968	no
XLOC_001235	XLOC_001235	IARS2	chr1:220094112-220148041	GFP	IFNL3	OK	87.6224	85.143	-0.0414111	-0.208723	0.71065	0.999968	no
XLOC_001236	XLOC_001236	MARK1	chr1:220528182-220664457	GFP	IFNL3	OK	0.453134	0.505396	0.157475	0.399601	0.4692	0.999968	no
XLOC_001237	XLOC_001237	C1orf115	chr1:220690285-220699157	GFP	IFNL3	OK	9.30986	8.87157	-0.0695709	-0.318755	0.57995	0.999968	no
XLOC_001238	XLOC_001238	2002-03-01	chr1:220748114-220784811	GFP	IFNL3	OK	9.54008	8.94319	-0.0932125	-0.381699	0.5039	0.999968	no
XLOC_001239	XLOC_001239	2001-03-01	chr1:220786696-220814399	GFP	IFNL3	OK	5.15555	5.08265	-0.0205455	-0.076995	0.8909	0.999968	no
XLOC_001240	XLOC_001240	LINC01352	chr1:220829254-220832428	GFP	IFNL3	NOTEST	0.0257722	0.0240915	-0.097295	0	1	1	no
XLOC_001241	XLOC_001241	HLX	chr1:220832762-220885058	GFP	IFNL3	OK	1.12979	1.15765	0.0351457	0.109531	0.85305	0.999968	no
XLOC_001242	XLOC_001242	TAF1A-AS1	chr1:222554905-222592633	GFP	IFNL3	OK	1.96325	1.75169	-0.164501	-0.204368	0.7282	0.999968	no
XLOC_001243	XLOC_001243	MIA3	chr1:222618101-222712522	GFP	IFNL3	OK	9.62333	10.2687	0.0936421	0.204759	0.7324	0.999968	no
XLOC_001244	XLOC_001244	BROX	chr1:222712552-222735304	GFP	IFNL3	OK	17.0635	14.2464	-0.260313	-1.10717	0.0556	0.999968	no
XLOC_001245	XLOC_001245	FAM177B	chr1:222737215-222750660	GFP	IFNL3	NOTEST	0.119623	0.0876976	-0.447884	0	1	1	no
XLOC_001246	XLOC_001246	DISP1	chr1:222815016-223005995	GFP	IFNL3	OK	8.09158	5.86873	-0.463372	-1.02664	0.0738	0.999968	no
XLOC_001247	XLOC_001247	-	chr15:25020911-25021538	GFP	IFNL3	OK	1.27599	0.599538	-1.08969	-1.32025	0.04045	0.974018	no
XLOC_001248	XLOC_001248	CAPN2	chr1:223701592-223776018	GFP	IFNL3	OK	95.1868	84.8737	-0.165444	-0.835901	0.1461	0.999968	no
XLOC_001249	XLOC_001249	-	chr1:223846097-223846685	GFP	IFNL3	OK	2.21387	2.60994	0.237446	0.688112	0.33035	0.999968	no
XLOC_001250	XLOC_001250	FBXO28	chr1:224114086-224162047	GFP	IFNL3	OK	15.044	14.3178	-0.0713792	-0.207626	0.7104	0.999968	no
XLOC_001251	XLOC_001251	DEGS1	chr1:224183207-224193440	GFP	IFNL3	OK	69.0425	65.0324	-0.0863245	-0.383932	0.50725	0.999968	no
XLOC_001252	XLOC_001252	LOC101927164	chr1:224219612-224330189	GFP	IFNL3	NOTEST	0.00809609	0.0103698	0.357096	0	1	1	no
XLOC_001253	XLOC_001253	CNIH4	chr1:224356810-224379451	GFP	IFNL3	OK	47.7879	43.8913	-0.12271	-0.508404	0.3806	0.999968	no
XLOC_001254	XLOC_001254	CNIH3	chr1:224616476-224740547	GFP	IFNL3	NOTEST	0.0709153	0.1286	0.858724	0	1	1	no
XLOC_001255	XLOC_001255	DNAH14	chr1:224929653-225399294	GFP	IFNL3	OK	9.98908	8.81603	-0.180223	-0.6648	0.2514	0.999968	no
XLOC_001256	XLOC_001256	-	chr1:225653619-225654257	GFP	IFNL3	OK	0.285226	0.41421	0.538256	0.598979	0.29485	0.999968	no
XLOC_001257	XLOC_001257	SRP9	chr1:225777812-225790466	GFP	IFNL3	OK	231.246	188.013	-0.298597	-1.15518	0.0412	0.981771	no
XLOC_001258	XLOC_001258	EPHX1	chr1:225794451-225882720	GFP	IFNL3	OK	263.11	262.674	-0.00239611	-0.0121314	0.9822	0.999968	no
XLOC_001259	XLOC_001259	H3F3A	chr1:226062697-226072002	GFP	IFNL3	OK	177.031	164.093	-0.10949	-0.515869	0.37115	0.999968	no
XLOC_001260	XLOC_001260	-	chr1:226083614-226090288	GFP	IFNL3	OK	1.67774	1.56892	-0.0967508	-0.226286	0.69945	0.999968	no
XLOC_001261	XLOC_001261	MIXL1	chr1:226223617-226227055	GFP	IFNL3	NOTEST	0.0235967	0.0287946	0.287209	0	1	1	no
XLOC_001262	XLOC_001262	-	chr15:74212175-74221575	GFP	IFNL3	NOTEST	0.267724	0.118932	-1.17062	0	1	1	no
XLOC_001263	XLOC_001263	C1orf95	chr1:226548799-226609214	GFP	IFNL3	NOTEST	0	0	0	0	1	1	no
XLOC_001264	XLOC_001264	PSEN2	chr1:226870571-226896103	GFP	IFNL3	OK	13.3425	14.4878	0.11881	0.530966	0.35595	0.999968	no
XLOC_001265	XLOC_001265	ADCK3	chr1:226939506-226987545	GFP	IFNL3	OK	9.28772	9.73847	0.06837	0.307479	0.58715	0.999968	no
XLOC_001266	XLOC_001266	ZNF678	chr1:227563518-227678991	GFP	IFNL3	OK	1.38934	1.32341	-0.0701413	-0.187656	0.7367	0.999968	no
XLOC_001267	XLOC_001267	SNAP47	chr1:227728538-227784280	GFP	IFNL3	OK	12.6495	12.9472	0.0335583	0.120756	0.83565	0.999968	no
XLOC_001268	XLOC_001268	PRSS38	chr1:227815716-227846470	GFP	IFNL3	NOTEST	0	0	0	0	1	1	no
XLOC_001269	XLOC_001269	-	chr15:79412265-79472300	GFP	IFNL3	OK	0.680816	0.184307	-1.88516	-0.959182	0.14495	0.999968	no
XLOC_001270	XLOC_001270	ARF1	chr1:228082112-228099212	GFP	IFNL3	OK	224.098	234.565	0.0658614	0.337612	0.56395	0.999968	no
XLOC_001271	XLOC_001271	MIR3620	chr1:228082112-228099212	GFP	IFNL3	NOTEST	0	0	0	0	1	1	no
XLOC_001272	XLOC_001272	GUK1	chr1:228140083-228148954	GFP	IFNL3	OK	64.4817	65.9187	0.0317983	0.149143	0.79575	0.999968	no
XLOC_001273	XLOC_001273	GJC2	chr1:228149713-228159826	GFP	IFNL3	NOTEST	0.0376457	0.0405112	0.105837	0	1	1	no
XLOC_001274	XLOC_001274	IBA57	chr1:228165807-228182257	GFP	IFNL3	OK	0.799812	0.67906	-0.236123	-0.859259	0.1339	0.999968	no
XLOC_001275	XLOC_001275	-	chr15:59105084-59373028	GFP	IFNL3	OK	0.531001	0.0846169	-2.6497	-0.151492	0.232	0.999968	no
XLOC_001276	XLOC_001276	OBSCN	chr1:228203505-228378874	GFP	IFNL3	NOTEST	0.231341	0.275024	0.249539	0	1	1	no
XLOC_001277	XLOC_001277	HIST3H2BB	chr1:228458106-228458558	GFP	IFNL3	OK	0.454847	0.416813	-0.125979	-0.123745	0.8343	0.999968	no
XLOC_001278	XLOC_001278	MIR4666A	chr1:228462073-228462152	GFP	IFNL3	NOTEST	0	0	0	0	1	1	no
XLOC_001279	XLOC_001279	RNF187	chr1:228487366-228496188	GFP	IFNL3	OK	36.5557	37.0614	0.0198208	0.0973607	0.86675	0.999968	no
XLOC_001280	XLOC_001280	RHOU	chr1:228644646-228746669	GFP	IFNL3	OK	8.94951	8.47169	-0.0791596	-0.348113	0.5548	0.999968	no
XLOC_001281	XLOC_001281	RAB4A,SPHAR	chr1:229271061-229305893	GFP	IFNL3	OK	22.5012	17.9845	-0.323251	-1.48228	0.00885	0.454384	no
XLOC_001282	XLOC_001282	LOC101927478	chr1:229508429-229514087	GFP	IFNL3	NOTEST	0.0826807	0	#NAME?	0	1	1	no
XLOC_001283	XLOC_001283	URB2	chr1:229626226-229689334	GFP	IFNL3	OK	6.80701	7.03895	0.0483391	0.218282	0.70805	0.999968	no
XLOC_001284	XLOC_001284	-	chr1:229626226-229689334	GFP	IFNL3	NOTEST	0.194244	0.204409	0.0735899	0	1	1	no
XLOC_001285	XLOC_001285	-	chr1:229626226-229689334	GFP	IFNL3	OK	0.855122	0.440825	-0.955923	-0.237295	0.72555	0.999968	no
XLOC_001286	XLOC_001286	-	chr1:229626226-229689334	GFP	IFNL3	OK	0.30991	0.362066	0.224402	0.0557173	0.89775	0.999968	no
XLOC_001287	XLOC_001287	-	chr1:229626226-229689334	GFP	IFNL3	OK	0.309279	0.542138	0.809749	0.301959	0.72365	0.999968	no
XLOC_001288	XLOC_001288	GALNT2	chr1:230057788-230282130	GFP	IFNL3	OK	35.5066	37.5649	0.0813014	0.400506	0.4844	0.999968	no
XLOC_001289	XLOC_001289	COG2	chr1:230642455-230693985	GFP	IFNL3	OK	15.8496	16.5559	0.0628974	0.292944	0.60465	0.999968	no
XLOC_001290	XLOC_001290	CAPN9	chr1:230747383-230802003	GFP	IFNL3	NOTEST	0	0	0	0	1	1	no
XLOC_001291	XLOC_001291	LOC101927604	chr1:230874845-230879015	GFP	IFNL3	NOTEST	0.148324	0.186701	0.331971	0	1	1	no
XLOC_001292	XLOC_001292	ARV1	chr1:230979076-231000733	GFP	IFNL3	OK	26.423	24.7732	-0.0930108	-0.400804	0.4874	0.999968	no
XLOC_001293	XLOC_001293	TRIM67	chr1:231162927-231221568	GFP	IFNL3	NOTEST	0.137336	0.118196	-0.216525	0	1	1	no
XLOC_001294	XLOC_001294	GNPAT	chr1:231223762-231277973	GFP	IFNL3	OK	38.9331	36.6165	-0.0885025	-0.389542	0.5019	0.999968	no
XLOC_001295	XLOC_001295	SPRTN	chr1:231337935-231425044	GFP	IFNL3	OK	7.14004	6.69831	-0.0921355	-0.127163	0.83385	0.999968	no
XLOC_001296	XLOC_001296	DISC1,TSNAX	chr1:231528652-232041273	GFP	IFNL3	OK	24.6674	22.7907	-0.114156	-0.526115	0.36025	0.999968	no
XLOC_001297	XLOC_001297	DISC1-IT1	chr1:231528652-232041273	GFP	IFNL3	NOTEST	0	0	0	0	1	1	no
XLOC_001298	XLOC_001298	MAP10	chr1:232804891-232810346	GFP	IFNL3	OK	0.328045	0.368088	0.166157	0.430794	0.462	0.999968	no
XLOC_001299	XLOC_001299	NTPCR	chr1:232950598-233295713	GFP	IFNL3	OK	55.0059	58.2487	0.0826382	0.303947	0.60055	0.999968	no
XLOC_001300	XLOC_001300	KIAA1804	chr1:233327751-233385294	GFP	IFNL3	OK	12.0455	12.5735	0.0618925	0.250452	0.659	0.999968	no
XLOC_001301	XLOC_001301	KCNK1	chr1:233613700-233692554	GFP	IFNL3	OK	14.0659	13.7567	-0.0320715	-0.137875	0.81525	0.999968	no
XLOC_001302	XLOC_001302	MIR4427	chr1:233613700-233692554	GFP	IFNL3	NOTEST	0	0	0	0	1	1	no
XLOC_001303	XLOC_001303	SLC35F3	chr1:233904711-234324518	GFP	IFNL3	OK	4.18596	3.31536	-0.336393	-1.19838	0.03635	0.938572	no
XLOC_001304	XLOC_001304	MIR4671	chr1:233904711-234324518	GFP	IFNL3	NOTEST	0	0	0	0	1	1	no
XLOC_001305	XLOC_001305	COA6	chr1:234372806-234384049	GFP	IFNL3	OK	56.9741	52.2741	-0.12421	-0.555115	0.3338	0.999968	no
XLOC_001306	XLOC_001306	LINC00184	chr1:234629310-234634780	GFP	IFNL3	NOTEST	0.0152909	0	#NAME?	0	1	1	no
XLOC_001307	XLOC_001307	LOC101927787	chr1:234646288-234660924	GFP	IFNL3	NOTEST	0	0	0	0	1	1	no
XLOC_001308	XLOC_001308	LINC01132	chr1:234724041-234731643	GFP	IFNL3	NOTEST	0.0215682	0.0136603	-0.658916	0	1	1	no
XLOC_001309	XLOC_001309	GGPS1	chr1:235328437-235344559	GFP	IFNL3	OK	13.3518	12.5161	-0.0932528	-0.414276	0.4671	0.999968	no
XLOC_001310	XLOC_001310	TBCE	chr1:235367359-235504481	GFP	IFNL3	OK	21.8435	21.6133	-0.0152861	-0.0512066	0.92995	0.999968	no
XLOC_001311	XLOC_001311	MIR5096	chr1:235512822-235883708	GFP	IFNL3	NOTEST	0	0	0	0	1	1	no
XLOC_001312	XLOC_001312	GPR137B	chr1:236142529-236282039	GFP	IFNL3	OK	8.32435	8.30508	-0.00334377	-0.00983957	0.98605	0.999968	no
XLOC_001313	XLOC_001313	EDARADD	chr1:236394379-236485076	GFP	IFNL3	OK	3.31113	3.52605	0.0907289	0.360951	0.5303	0.999968	no
XLOC_001314	XLOC_001314	LGALS8	chr1:236518213-236604541	GFP	IFNL3	OK	7.65175	8.242	0.107206	0.258944	0.65425	0.999968	no
XLOC_001315	XLOC_001315	ACTN2	chr1:236686453-236764627	GFP	IFNL3	NOTEST	0.00458715	0.00473449	0.0456087	0	1	1	no
XLOC_001316	XLOC_001316	MTR	chr1:236795280-236903981	GFP	IFNL3	OK	3.48655	3.47863	-0.00328215	-0.01504	0.9801	0.999968	no
XLOC_001317	XLOC_001317	RYR2	chr1:237042401-237833988	GFP	IFNL3	NOTEST	0.00898645	0.00524726	-0.776186	0	1	1	no
XLOC_001318	XLOC_001318	MIR4428	chr1:237042401-237833988	GFP	IFNL3	NOTEST	0	0	0	0	1	1	no
XLOC_001319	XLOC_001319	LOC100130331	chr1:237862174-237928319	GFP	IFNL3	NOTEST	0	0	0	0	1	1	no
XLOC_001320	XLOC_001320	CHRM3	chr1:239629072-239909417	GFP	IFNL3	OK	1.59663	1.69915	0.0897755	0.190294	0.7675	0.999968	no
XLOC_001321	XLOC_001321	RPS7P5	chr1:240007523-240013260	GFP	IFNL3	NOTEST	0	0	0	0	1	1	no
XLOC_001322	XLOC_001322	FMN2	chr1:240091884-240475189	GFP	IFNL3	OK	0.4459	0.482083	0.112562	0.349098	0.54375	0.999968	no
XLOC_001323	XLOC_001323	MIR3123	chr1:240775513-241357230	GFP	IFNL3	NOTEST	0	0	0	0	1	1	no
XLOC_001324	XLOC_001324	KMO	chr1:241532133-241641477	GFP	IFNL3	NOTEST	0.0639128	0.0704271	0.140026	0	1	1	no
XLOC_001325	XLOC_001325	WDR64	chr1:241652277-241802132	GFP	IFNL3	NOTEST	0	0.00651688	inf	0	1	1	no
XLOC_001326	XLOC_001326	EXO1	chr1:241848190-241889939	GFP	IFNL3	OK	12.6733	14.9802	0.241271	1.09029	0.05515	0.999968	no
XLOC_001327	XLOC_001327	BECN2	chr1:241957766-241959062	GFP	IFNL3	NOTEST	0.0070483	0.00777885	0.14228	0	1	1	no
XLOC_001328	XLOC_001328	SDCCAG8	chr1:243256004-243843584	GFP	IFNL3	OK	4.99116	5.33401	0.0958446	0.200563	0.7363	0.999968	no
XLOC_001329	XLOC_001329	MIR4677	chr1:243256004-243843584	GFP	IFNL3	NOTEST	0	0	0	0	1	1	no
XLOC_001330	XLOC_001330	-	chr1:243850870-243851859	GFP	IFNL3	OK	0.720598	0.563775	-0.354076	-0.632902	0.2979	0.999968	no
XLOC_001331	XLOC_001331	LOC339529	chr1:243917401-244047318	GFP	IFNL3	NOTEST	0	0	0	0	1	1	no
XLOC_001332	XLOC_001332	ZBTB18	chr1:244048938-244057478	GFP	IFNL3	OK	5.27526	5.04199	-0.0652492	-0.274124	0.62785	0.999968	no
XLOC_001333	XLOC_001333	C1orf100	chr1:244352634-244389086	GFP	IFNL3	NOTEST	0	0	0	0	1	1	no
XLOC_001334	XLOC_001334	C1orf101	chr1:244461370-244640360	GFP	IFNL3	NOTEST	0.0765916	0.0565809	-0.43687	0	1	1	no
XLOC_001335	XLOC_001335	DESI2	chr1:244653047-244709034	GFP	IFNL3	OK	20.6009	17.0385	-0.273912	-1.26166	0.02995	0.868668	no
XLOC_001336	XLOC_001336	COX20	chr1:244835309-244846941	GFP	IFNL3	OK	5.18476	5.55241	0.0988358	0.19801	0.73085	0.999968	no
XLOC_001337	XLOC_001337	EFCAB2	chr1:244965203-245125228	GFP	IFNL3	OK	2.87923	2.84876	-0.0153519	-0.0445567	0.94255	0.999968	no
XLOC_001338	XLOC_001338	KIF26B	chr1:245154984-245703126	GFP	IFNL3	NOTEST	0.00520822	0	#NAME?	0	1	1	no
XLOC_001339	XLOC_001339	CNST	chr1:246566336-246668582	GFP	IFNL3	OK	4.34052	4.42479	0.0277402	0.115569	0.836	0.999968	no
XLOC_001340	XLOC_001340	SCCPDH	chr1:246724075-246768138	GFP	IFNL3	OK	41.4565	42.7659	0.0448628	0.214937	0.70785	0.999968	no
XLOC_001341	XLOC_001341	-	chr15:63503617-63504228	GFP	IFNL3	OK	0.17875	0.384832	1.10629	0.972829	0.07075	0.999968	no
XLOC_001342	XLOC_001342	VN1R5	chr1:247256071-247257145	GFP	IFNL3	NOTEST	0	0	0	0	1	1	no
XLOC_001343	XLOC_001343	-	chr1:247297407-247334572	GFP	IFNL3	OK	1.76821	1.80602	0.030518	0.0481503	0.93345	0.999968	no
XLOC_001344	XLOC_001344	-	chr15:64360194-64360669	GFP	IFNL3	OK	1.27512	0.378832	-1.75101	-1.65442	0.01745	0.672654	no
XLOC_001345	XLOC_001345	OR2W5	chr1:247491067-247492409	GFP	IFNL3	NOTEST	0	0	0	0	1	1	no
XLOC_001346	XLOC_001346	GCSAML	chr1:247507057-247577690	GFP	IFNL3	NOTEST	0	0	0	0	1	1	no
XLOC_001347	XLOC_001347	OR2G2	chr1:247588359-247589313	GFP	IFNL3	NOTEST	0	0	0	0	1	1	no
XLOC_001348	XLOC_001348	OR2G3	chr1:247605585-247606515	GFP	IFNL3	NOTEST	0	0	0	0	1	1	no
XLOC_001349	XLOC_001349	TRIM58	chr1:247857198-247880136	GFP	IFNL3	NOTEST	0.0164748	0.0102417	-0.685812	0	1	1	no
XLOC_001350	XLOC_001350	OR2W3	chr1:247895586-247896531	GFP	IFNL3	NOTEST	0	0	0	0	1	1	no
XLOC_001351	XLOC_001351	OR2T8	chr1:247921017-247921956	GFP	IFNL3	NOTEST	0	0	0	0	1	1	no
XLOC_001352	XLOC_001352	OR2L13	chr1:247937028-248100922	GFP	IFNL3	NOTEST	0	0	0	0	1	1	no
XLOC_001353	XLOC_001353	OR2L8	chr1:247937028-248100922	GFP	IFNL3	NOTEST	0	0	0	0	1	1	no
XLOC_001354	XLOC_001354	OR2AK2	chr1:247937028-248100922	GFP	IFNL3	NOTEST	0	0	0	0	1	1	no
XLOC_001355	XLOC_001355	OR2L1P	chr1:247937028-248100922	GFP	IFNL3	NOTEST	0	0	0	0	1	1	no
XLOC_001356	XLOC_001356	OR2L5	chr1:247937028-248100922	GFP	IFNL3	NOTEST	0	0	0	0	1	1	no
XLOC_001357	XLOC_001357	OR2L2	chr1:247937028-248100922	GFP	IFNL3	NOTEST	0	0	0	0	1	1	no
XLOC_001358	XLOC_001358	OR2L3	chr1:247937028-248100922	GFP	IFNL3	NOTEST	0	0	0	0	1	1	no
XLOC_001359	XLOC_001359	OR2M1P	chr1:248122135-248122780	GFP	IFNL3	NOTEST	0	0	0	0	1	1	no
XLOC_001360	XLOC_001360	OR2M5	chr1:248145147-248146086	GFP	IFNL3	NOTEST	0	0	0	0	1	1	no
XLOC_001361	XLOC_001361	OR2M2	chr1:248179985-248181029	GFP	IFNL3	NOTEST	0	0	0	0	1	1	no
XLOC_001362	XLOC_001362	OR2M3	chr1:248203067-248204006	GFP	IFNL3	NOTEST	0	0	0	0	1	1	no
XLOC_001363	XLOC_001363	OR2M4	chr1:248238928-248239864	GFP	IFNL3	NOTEST	0	0	0	0	1	1	no
XLOC_001364	XLOC_001364	OR14C36	chr1:248348774-248349713	GFP	IFNL3	NOTEST	0	0	0	0	1	1	no
XLOC_001365	XLOC_001365	OR2T4	chr1:248361580-248362627	GFP	IFNL3	NOTEST	0	0	0	0	1	1	no
XLOC_001366	XLOC_001366	OR2T6	chr1:248387608-248388535	GFP	IFNL3	NOTEST	0	0	0	0	1	1	no
XLOC_001367	XLOC_001367	OR2T1	chr1:248405994-248407104	GFP	IFNL3	NOTEST	0	0	0	0	1	1	no
XLOC_001368	XLOC_001368	OR2T2	chr1:248452797-248453772	GFP	IFNL3	NOTEST	0	0	0	0	1	1	no
XLOC_001369	XLOC_001369	OR2T3	chr1:248473350-248474307	GFP	IFNL3	NOTEST	0	0	0	0	1	1	no
XLOC_001370	XLOC_001370	OR2T5	chr1:248488588-248489536	GFP	IFNL3	NOTEST	0	0	0	0	1	1	no
XLOC_001371	XLOC_001371	OR2G6	chr1:248521646-248522597	GFP	IFNL3	NOTEST	0	0	0	0	1	1	no
XLOC_001372	XLOC_001372	LOC101928226	chr1:248697061-248699110	GFP	IFNL3	NOTEST	0	0	0	0	1	1	no
XLOC_001373	XLOC_001373	MIR3124	chr1:248826376-248826443	GFP	IFNL3	NOTEST	0	0	0	0	1	1	no
XLOC_001374	XLOC_001374	ZNF672	chr1:248838177-248849517	GFP	IFNL3	OK	14.155	15.7302	0.152223	0.716739	0.2204	0.999968	no
XLOC_001375	XLOC_001375	PGBD2	chr1:248906242-248919146	GFP	IFNL3	OK	1.47643	1.83419	0.313027	1.02946	0.07075	0.999968	no
XLOC_001376	XLOC_001376	WASH7P	chr1:11873-29370	GFP	IFNL3	OK	0.357031	0.276835	-0.367024	-0.736479	0.204	0.999968	no
XLOC_001377	XLOC_001377	MIR6859-4	chr1:11873-29370	GFP	IFNL3	NOTEST	0	0	0	0	1	1	no
XLOC_001378	XLOC_001378	FAM138F	chr1:34610-36081	GFP	IFNL3	NOTEST	0	0	0	0	1	1	no
XLOC_001379	XLOC_001379	LOC729737	chr1:134772-140566	GFP	IFNL3	NOTEST	0.0699988	0.0848087	0.276881	0	1	1	no
XLOC_001380	XLOC_001380	MIR6859-1	chr1:187890-187958	GFP	IFNL3	NOTEST	0	0	0	0	1	1	no
XLOC_001381	XLOC_001381	FAM138D	chr1:205128-206597	GFP	IFNL3	NOTEST	0	0	0	0	1	1	no
XLOC_001382	XLOC_001382	OR4F16	chr1:450739-451678	GFP	IFNL3	NOTEST	0	0	0	0	1	1	no
XLOC_001383	XLOC_001383	LOC100288069	chr1:476899-805830	GFP	IFNL3	OK	1.75436	2.11833	0.27199	0.183068	0.7661	0.999968	no
XLOC_001384	XLOC_001384	LOC100132062	chr1:476899-805830	GFP	IFNL3	NOTEST	0	0	0	0	1	1	no
XLOC_001385	XLOC_001385	LOC101928626	chr1:476899-805830	GFP	IFNL3	NOTEST	0	0	0	0	1	1	no
XLOC_001386	XLOC_001386	MIR6723	chr1:476899-805830	GFP	IFNL3	OK	2052.4	2118.66	0.0458374	8.08943	0.70855	0.999968	no
XLOC_001387	XLOC_001387	OR4F29	chr1:476899-805830	GFP	IFNL3	NOTEST	0	0	0	0	1	1	no
XLOC_001388	XLOC_001388	LOC100133331	chr1:476899-805830	GFP	IFNL3	NOTEST	0.0884084	0.114372	0.371474	0	1	1	no
XLOC_001389	XLOC_001389	LINC00115	chr1:826205-859446	GFP	IFNL3	NOTEST	0.260327	0.291788	0.164591	0	1	1	no
XLOC_001390	XLOC_001390	FAM41C	chr1:868070-876802	GFP	IFNL3	OK	0.563453	0.381667	-0.561982	-1.09284	0.0617	0.999968	no
XLOC_001391	XLOC_001391	LOC100130417	chr1:916817-925600	GFP	IFNL3	OK	1.36104	1.53153	0.170266	0.641	0.2575	0.999968	no
XLOC_001392	XLOC_001392	NOC2L	chr1:925740-959299	GFP	IFNL3	OK	37.2387	40.2074	0.11066	0.469552	0.4149	0.999968	no
XLOC_001393	XLOC_001393	PERM1	chr1:966442-982117	GFP	IFNL3	NOTEST	0.254167	0.308209	0.278131	0	1	1	no
XLOC_007869	XLOC_007869	-	chr15:82842624-82843034	GFP	IFNL3	OK	1.11303	0.547996	-1.02226	-1.08632	0.0763	0.999968	no
XLOC_001395	XLOC_001395	-	chr15:84747618-84748240	GFP	IFNL3	NOTEST	0.148122	0.315017	1.08865	0	1	1	no
XLOC_001396	XLOC_001396	C1orf159	chr1:1081817-1116356	GFP	IFNL3	OK	6.11047	7.39256	0.27479	1.13646	0.05685	0.999968	no
XLOC_001397	XLOC_001397	TNFRSF18	chr1:1203507-1206709	GFP	IFNL3	NOTEST	0	0	0	0	1	1	no
XLOC_001398	XLOC_001398	TNFRSF4	chr1:1211325-1214168	GFP	IFNL3	NOTEST	0	0	0	0	1	1	no
XLOC_001399	XLOC_001399	SDF4	chr1:1216907-1232067	GFP	IFNL3	OK	55.4359	60.7935	0.133096	0.676875	0.25415	0.999968	no
XLOC_001400	XLOC_001400	FAM132A	chr1:1242445-1246722	GFP	IFNL3	NOTEST	0.137311	0.147883	0.107012	0	1	1	no
XLOC_001401	XLOC_001401	UBE2J2	chr1:1253911-1273854	GFP	IFNL3	OK	15.7984	16.4957	0.0623087	0.287775	0.626	0.999968	no
XLOC_001402	XLOC_001402	ACAP3	chr1:1292375-1307889	GFP	IFNL3	OK	3.33702	3.51249	0.0739333	0.302695	0.5987	0.999968	no
XLOC_001403	XLOC_001403	MIR6726	chr1:1292375-1307889	GFP	IFNL3	NOTEST	0	0	0	0	1	1	no
XLOC_001404	XLOC_001404	CPSF3L	chr1:1308613-1324687	GFP	IFNL3	OK	20.7681	22.2549	0.0997547	0.434425	0.44735	0.999968	no
XLOC_001405	XLOC_001405	MIR6727	chr1:1308613-1324687	GFP	IFNL3	NOTEST	0	0	0	0	1	1	no
XLOC_001406	XLOC_001406	DVL1	chr1:1335273-1349139	GFP	IFNL3	OK	12.749	13.6662	0.100223	0.449741	0.43755	0.999968	no
XLOC_001407	XLOC_001407	MIR6808	chr1:1335273-1349139	GFP	IFNL3	NOTEST	0	0	0	0	1	1	no
XLOC_001408	XLOC_001408	MXRA8	chr1:1351785-1363541	GFP	IFNL3	NOTEST	0.287134	0.315251	0.134779	0	1	1	no
XLOC_001409	XLOC_001409	AURKAIP1	chr1:1373729-1375438	GFP	IFNL3	OK	77.3199	83.2066	0.105858	0.511178	0.3911	0.999968	no
XLOC_001410	XLOC_001410	CCNL2	chr1:1385710-1399460	GFP	IFNL3	OK	9.9514	11.7142	0.235292	0.764223	0.19095	0.999968	no
XLOC_001411	XLOC_001411	MRPL20	chr1:1399529-1407313	GFP	IFNL3	OK	82.3174	84.7089	0.0413164	0.183376	0.74765	0.999968	no
XLOC_001412	XLOC_001412	ANKRD65	chr1:1418419-1421444	GFP	IFNL3	NOTEST	0.0219818	0.0125089	-0.813358	0	1	1	no
XLOC_001413	XLOC_001413	LOC102724312	chr1:1430156-1434573	GFP	IFNL3	NOTEST	0.105565	0.0800139	-0.399805	0	1	1	no
XLOC_001414	XLOC_001414	-	chr1:1511092-1512115	GFP	IFNL3	OK	0.991338	0.976391	-0.0219183	-0.0496083	0.93645	0.999968	no
XLOC_001415	XLOC_001415	-	chr15:87860061-87860498	GFP	IFNL3	OK	0.827184	0.267768	-1.62722	-1.3139	0.1299	0.999968	no
XLOC_001416	XLOC_001416	SSU72	chr1:1541493-1574882	GFP	IFNL3	OK	74.039	75.8897	0.035619	0.172934	0.76465	0.999968	no
XLOC_001417	XLOC_001417	C1orf233	chr1:1598007-1600096	GFP	IFNL3	OK	4.66692	4.78115	0.0348856	0.14098	0.81925	0.999968	no
XLOC_001418	XLOC_001418	CDK11A,CDK11B	chr1:1635225-1724352	GFP	IFNL3	OK	8.72936	9.42303	0.110315	0.388586	0.5173	0.999968	no
XLOC_001419	XLOC_001419	SLC35E2B	chr1:1635225-1724352	GFP	IFNL3	OK	5.65957	5.4337	-0.0587578	-0.173621	0.76505	0.999968	no
XLOC_001420	XLOC_001420	SLC35E2	chr1:1724837-1746099	GFP	IFNL3	OK	1.53173	1.36829	-0.162792	-0.388615	0.49675	0.999968	no
XLOC_001421	XLOC_001421	NADK	chr1:1751231-1780069	GFP	IFNL3	OK	15.5695	17.3266	0.154265	0.728463	0.21075	0.999968	no
XLOC_001422	XLOC_001422	GNB1	chr1:1785205-1891117	GFP	IFNL3	OK	102.608	101.502	-0.0156282	-0.0791204	0.8906	0.999968	no
XLOC_001423	XLOC_001423	TMEM52	chr1:1917589-1919301	GFP	IFNL3	OK	0.572903	0.726859	0.343386	0.674632	0.2458	0.999968	no
XLOC_001424	XLOC_001424	CFAP74	chr1:1921950-2003837	GFP	IFNL3	NOTEST	0.0016429	0	#NAME?	0	1	1	no
XLOC_001425	XLOC_001425	FAAP20	chr1:2050469-2212720	GFP	IFNL3	OK	33.744	32.5439	-0.0522479	-0.177662	0.76565	0.999968	no
XLOC_001426	XLOC_001426	MORN1	chr1:2320969-2391751	GFP	IFNL3	OK	1.59588	1.58298	-0.0117005	-0.0326198	0.95485	0.999968	no
XLOC_001427	XLOC_001427	LOC100129534	chr1:2320969-2391751	GFP	IFNL3	NOTEST	0.25569	0.260056	0.0244269	0	1	1	no
XLOC_001428	XLOC_001428	PEX10	chr1:2391774-2412571	GFP	IFNL3	OK	14.2388	14.3389	0.0101066	0.0245327	0.96795	0.999968	no
XLOC_001429	XLOC_001429	PANK4	chr1:2508530-2526628	GFP	IFNL3	OK	5.44417	6.2532	0.199881	0.857491	0.14425	0.999968	no
XLOC_001430	XLOC_001430	HES5	chr1:2528744-2530245	GFP	IFNL3	NOTEST	0	0	0	0	1	1	no
XLOC_001431	XLOC_001431	-	chr15:87864258-87864892	GFP	IFNL3	OK	0.534088	0.235665	-1.18034	-0.967739	0.14505	0.999968	no
XLOC_001432	XLOC_001432	MMEL1	chr1:2586459-2633042	GFP	IFNL3	OK	0.850996	0.894744	0.0723221	0.108253	0.85135	0.999968	no
XLOC_001433	XLOC_001433	TTC34	chr1:2641367-2789665	GFP	IFNL3	NOTEST	0	0	0	0	1	1	no
XLOC_001434	XLOC_001434	LINC00982	chr1:3059616-3067725	GFP	IFNL3	NOTEST	0	0	0	0	1	1	no
XLOC_001435	XLOC_001435	MEGF6	chr1:3487941-3611495	GFP	IFNL3	OK	0.815983	0.692112	-0.237534	-0.844055	0.1345	0.999968	no
XLOC_001436	XLOC_001436	MIR551A	chr1:3487941-3611495	GFP	IFNL3	NOTEST	0	0	0	0	1	1	no
XLOC_001437	XLOC_001437	WRAP73	chr1:3630766-3650107	GFP	IFNL3	OK	9.12333	11.2608	0.303682	1.28574	0.02585	0.810963	no
XLOC_001438	XLOC_001438	TP73-AS1	chr1:3652564-3747373	GFP	IFNL3	OK	3.27252	3.26996	-0.00112703	-0.00379239	0.99445	0.999968	no
XLOC_001439	XLOC_001439	LRRC47	chr1:3780133-3796504	GFP	IFNL3	OK	20.4396	21.1449	0.0489427	0.210958	0.71875	0.999968	no
XLOC_001440	XLOC_001440	CEP104	chr1:3812080-3857233	GFP	IFNL3	OK	5.21944	5.19783	-0.0059865	-0.0232287	0.97085	0.999968	no
XLOC_001441	XLOC_001441	C1orf174	chr1:3889132-3900293	GFP	IFNL3	OK	12.0032	12.8609	0.0995774	0.428227	0.4602	0.999968	no
XLOC_001442	XLOC_001442	-	chr1:5426097-5430908	GFP	IFNL3	OK	1.36938	1.19636	-0.194872	-0.608663	0.30295	0.999968	no
XLOC_001443	XLOC_001443	MIR4689	chr1:5862671-5862741	GFP	IFNL3	NOTEST	0	0	0	0	1	1	no
XLOC_001444	XLOC_001444	NPHP4	chr1:5862807-6101193	GFP	IFNL3	OK	2.1548	2.24944	0.06201	0.1629	0.7726	0.999968	no
XLOC_001445	XLOC_001445	CHD5	chr1:6101786-6180134	GFP	IFNL3	NOTEST	0.0469697	0.0342325	-0.456362	0	1	1	no
XLOC_001446	XLOC_001446	RPL22	chr1:6185019-6199619	GFP	IFNL3	OK	175.399	149.572	-0.229801	-1.18227	0.04375	0.999968	no
XLOC_001447	XLOC_001447	LOC102724450	chr1:6200497-6205943	GFP	IFNL3	OK	1.2895	0.693734	-0.894354	-1.27426	0.03035	0.87371	no
XLOC_001448	XLOC_001448	ICMT	chr1:6206128-6235986	GFP	IFNL3	OK	33.8832	31.1394	-0.12183	-0.593561	0.30535	0.999968	no
XLOC_001449	XLOC_001449	GPR153	chr1:6247345-6260975	GFP	IFNL3	OK	0.571448	0.58001	0.0214564	0.0642799	0.90955	0.999968	no
XLOC_001450	XLOC_001450	ACOT7	chr1:6264270-6393766	GFP	IFNL3	OK	43.5466	49.2495	0.177551	0.757121	0.19475	0.999968	no
XLOC_001451	XLOC_001451	HES2	chr1:6415233-6419919	GFP	IFNL3	NOTEST	0.14477	0.104343	-0.472436	0	1	1	no
XLOC_001452	XLOC_001452	MIR4252	chr1:6424787-6460944	GFP	IFNL3	NOTEST	0	0	0	0	1	1	no
XLOC_001453	XLOC_001453	PLEKHG5,TNFRSF25	chr1:6461153-6520061	GFP	IFNL3	OK	0.470851	0.444358	-0.0835508	-0.114894	0.78165	0.999968	no
XLOC_001454	XLOC_001454	NOL9	chr1:6521346-6554598	GFP	IFNL3	OK	1.90297	1.86882	-0.0261276	-0.104419	0.8612	0.999968	no
XLOC_001455	XLOC_001455	KLHL21	chr1:6590723-6602898	GFP	IFNL3	OK	3.72385	4.04747	0.120227	0.521936	0.3797	0.999968	no
XLOC_001456	XLOC_001456	DNAJC11	chr1:6624864-6701906	GFP	IFNL3	OK	13.9363	15.5014	0.153549	0.666366	0.24615	0.999968	no
XLOC_001457	XLOC_001457	UTS2	chr1:7847611-7853491	GFP	IFNL3	NOTEST	0	0	0	0	1	1	no
XLOC_001458	XLOC_001458	TNFRSF9	chr1:7915870-7943165	GFP	IFNL3	NOTEST	0.00709879	0.00881991	0.313191	0	1	1	no
XLOC_001459	XLOC_001459	-	chr1:8003836-8004570	GFP	IFNL3	OK	0.572731	0.529617	-0.112908	-0.175294	0.7575	0.999968	no
XLOC_001460	XLOC_001460	ERRFI1	chr1:8011718-8026333	GFP	IFNL3	OK	80.9689	84.7972	0.0666489	0.334394	0.55465	0.999968	no
XLOC_001461	XLOC_001461	RERE	chr1:8352403-8817640	GFP	IFNL3	OK	5.32805	5.49368	0.0441659	0.200907	0.7297	0.999968	no
XLOC_001462	XLOC_001462	ENO1	chr1:8860999-8879884	GFP	IFNL3	OK	1500.28	1541.8	0.0393807	0.197742	0.7309	0.999968	no
XLOC_001463	XLOC_001463	MIR6728	chr1:8860999-8879884	GFP	IFNL3	NOTEST	0	0.261153	inf	0	1	1	no
XLOC_001464	XLOC_001464	SLC2A7	chr1:9003299-9026345	GFP	IFNL3	NOTEST	0.0338292	0.0210315	-0.685716	0	1	1	no
XLOC_001465	XLOC_001465	SLC2A5	chr1:9036945-9069828	GFP	IFNL3	NOTEST	0.00941568	0.0148619	0.658482	0	1	1	no
XLOC_001466	XLOC_001466	-	chr1:9100301-9102170	GFP	IFNL3	OK	2.13223	1.89742	-0.168329	-0.548239	0.34715	0.999968	no
XLOC_001467	XLOC_001467	GPR157	chr1:9102262-9129170	GFP	IFNL3	OK	1.2971	1.57057	0.276002	0.847795	0.14305	0.999968	no
XLOC_001468	XLOC_001468	MIR34A	chr1:9151667-9151777	GFP	IFNL3	NOTEST	0	0	0	0	1	1	no
XLOC_001469	XLOC_001469	LOC100506022	chr1:9425093-9428996	GFP	IFNL3	NOTEST	0.164759	0.129429	-0.348196	0	1	1	no
XLOC_001470	XLOC_001470	PIK3CD-AS1	chr1:9651731-9824526	GFP	IFNL3	NOTEST	0	0	0	0	1	1	no
XLOC_001471	XLOC_001471	PIK3CD-AS2	chr1:9651731-9824526	GFP	IFNL3	OK	7.98642	9.20017	0.204111	0.167105	0.77165	0.999968	no
XLOC_001472	XLOC_001472	PIK3CD	chr1:9651731-9824526	GFP	IFNL3	OK	1.27227	0.694276	-0.873825	-0.261596	0.70595	0.999968	no
XLOC_001473	XLOC_001473	CLSTN1	chr1:9651731-9824526	GFP	IFNL3	OK	33.1837	34.0737	0.0381867	0.181513	0.75455	0.999968	no
XLOC_001474	XLOC_001474	CTNNBIP1	chr1:9848275-9910258	GFP	IFNL3	OK	3.49191	3.53637	0.0182521	0.0736948	0.8968	0.999968	no
XLOC_001475	XLOC_001475	LZIC	chr1:9922180-9985498	GFP	IFNL3	OK	16.3271	15.3105	-0.092744	-0.321442	0.58735	0.999968	no
XLOC_001476	XLOC_001476	DFFA	chr1:10456532-10472556	GFP	IFNL3	OK	10.5353	10.666	0.0177924	0.0706681	0.9019	0.999968	no
XLOC_001477	XLOC_001477	CASZ1	chr1:10636605-10796676	GFP	IFNL3	OK	0.527117	0.734364	0.478372	1.5357	0.0095	0.47545	no
XLOC_001478	XLOC_001478	C1orf127	chr1:10946472-10982037	GFP	IFNL3	NOTEST	0	0.00330382	inf	0	1	1	no
XLOC_001479	XLOC_001479	MASP2	chr1:11026522-11047239	GFP	IFNL3	NOTEST	0.0378833	0.0216068	-0.810078	0	1	1	no
XLOC_001480	XLOC_001480	SRM	chr1:11054587-11060034	GFP	IFNL3	OK	75.9451	83.9099	0.143885	0.660133	0.26045	0.999968	no
XLOC_001481	XLOC_001481	EXOSC10	chr1:11066612-11099910	GFP	IFNL3	OK	21.4579	24.499	0.191211	0.910066	0.11295	0.999968	no
XLOC_001482	XLOC_001482	MTOR	chr1:11106530-11262551	GFP	IFNL3	OK	6.97682	7.31168	0.0676322	0.317749	0.5809	0.999968	no
XLOC_001483	XLOC_001483	FBXO2	chr1:11648360-11663327	GFP	IFNL3	OK	8.55249	6.8572	-0.318725	-0.961407	0.1036	0.999968	no
XLOC_001484	XLOC_001484	MAD2L2	chr1:11674474-11691621	GFP	IFNL3	OK	22.4707	24.3497	0.115859	0.471178	0.41455	0.999968	no
XLOC_001485	XLOC_001485	LOC102724659	chr1:11762192-11847783	GFP	IFNL3	NOTEST	0	0	0	0	1	1	no
XLOC_001486	XLOC_001486	MTHFR	chr1:11762192-11847783	GFP	IFNL3	OK	1.9076	2.10255	0.140378	0.44457	0.4393	0.999968	no
XLOC_001487	XLOC_001487	NPPA	chr1:11762192-11847783	GFP	IFNL3	NOTEST	0	0.0129065	inf	0	1	1	no
XLOC_001488	XLOC_001488	NPPB	chr1:11857463-11858935	GFP	IFNL3	NOTEST	0	0	0	0	1	1	no
XLOC_001489	XLOC_001489	KIAA2013	chr1:11919587-11926428	GFP	IFNL3	OK	24.7636	26.217	0.0822822	0.366734	0.5306	0.999968	no
XLOC_001490	XLOC_001490	DHRS3	chr1:12567907-12617748	GFP	IFNL3	OK	53.6075	57.4902	0.10088	0.477499	0.4172	0.999968	no
XLOC_001491	XLOC_001491	MIR6730	chr1:12567907-12617748	GFP	IFNL3	NOTEST	0	0	0	0	1	1	no
XLOC_001492	XLOC_001492	-	chr1:12617848-12619727	GFP	IFNL3	OK	2.73256	2.39913	-0.187742	-0.692522	0.23115	0.999968	no
XLOC_001493	XLOC_001493	PRAMEF11	chr1:12824759-12831410	GFP	IFNL3	NOTEST	0	0	0	0	1	1	no
XLOC_001494	XLOC_001494	HNRNPCL1	chr1:12847376-12848756	GFP	IFNL3	NOTEST	0	0.0181178	inf	0	1	1	no
XLOC_001495	XLOC_001495	PRAMEF4	chr1:12879211-12886201	GFP	IFNL3	NOTEST	0	0	0	0	1	1	no
XLOC_001496	XLOC_001496	PRAMEF10	chr1:12892895-12898270	GFP	IFNL3	NOTEST	0	0	0	0	1	1	no
XLOC_001497	XLOC_001497	PRAMEF6	chr1:12938471-12947580	GFP	IFNL3	NOTEST	0	0	0	0	1	1	no
XLOC_001498	XLOC_001498	LOC101929983	chr1:13049807-13053659	GFP	IFNL3	NOTEST	0	0	0	0	1	1	no
XLOC_001499	XLOC_001499	LOC645354	chr1:13094514-13099717	GFP	IFNL3	NOTEST	0	0	0	0	1	1	no
XLOC_001500	XLOC_001500	HNRNPCL2	chr1:13115487-13116854	GFP	IFNL3	NOTEST	0	0	0	0	1	1	no
XLOC_001501	XLOC_001501	PRAMEF25	chr1:13148750-13153111	GFP	IFNL3	NOTEST	0	0	0	0	1	1	no
XLOC_001502	XLOC_001502	HNRNPCL3	chr1:13164554-13165560	GFP	IFNL3	NOTEST	0	0	0	0	1	1	no
XLOC_001503	XLOC_001503	LOC400736	chr1:13196187-13201409	GFP	IFNL3	NOTEST	0	0	0	0	1	1	no
XLOC_001504	XLOC_001504	LOC391003	chr1:13222694-13226154	GFP	IFNL3	NOTEST	0	0	0	0	1	1	no
XLOC_001505	XLOC_001505	PRAMEF8	chr1:13281303-13285137	GFP	IFNL3	NOTEST	0	0	0	0	1	1	no
XLOC_001506	XLOC_001506	PRAMEF14	chr1:13341891-13347134	GFP	IFNL3	NOTEST	0	0	0	0	1	1	no
XLOC_001507	XLOC_001507	PRAMEF19	chr1:13368430-13371947	GFP	IFNL3	NOTEST	0	0	0	0	1	1	no
XLOC_001508	XLOC_001508	LRRC38	chr1:13474976-13513747	GFP	IFNL3	NOTEST	0	0	0	0	1	1	no
XLOC_001509	XLOC_001509	TMEM51-AS1	chr1:14598716-15152464	GFP	IFNL3	NOTEST	0.0833611	0.136106	0.707283	0	1	1	no
XLOC_001510	XLOC_001510	C1orf195	chr1:15152531-15220478	GFP	IFNL3	NOTEST	0	0	0	0	1	1	no
XLOC_001511	XLOC_001511	CASP9	chr1:15476100-15524790	GFP	IFNL3	OK	5.02052	5.34283	0.0897681	0.376768	0.5102	0.999968	no
XLOC_001512	XLOC_001512	AGMAT	chr1:15526812-15585110	GFP	IFNL3	OK	8.20482	9.87467	0.26726	0.940054	0.10425	0.999968	no
XLOC_001513	XLOC_001513	FBLIM1	chr1:15758660-15790333	GFP	IFNL3	OK	3.32426	3.20098	-0.0545196	-0.0317021	0.9577	0.999968	no
XLOC_001514	XLOC_001514	-	chr1:15792027-15800287	GFP	IFNL3	OK	3.4696	2.60248	-0.414881	-0.649587	0.24555	0.999968	no
XLOC_001515	XLOC_001515	UQCRHL	chr1:15807161-15807699	GFP	IFNL3	OK	0.860939	0.470079	-0.873008	-1.18553	0.0349	0.924885	no
XLOC_001516	XLOC_001516	FLJ37453	chr1:15834214-15940458	GFP	IFNL3	OK	0.858214	0.678201	-0.339624	-0.284803	0.60555	0.999968	no
XLOC_001517	XLOC_001517	ZBTB17	chr1:15941224-15976132	GFP	IFNL3	OK	3.05124	3.33248	0.127199	0.512052	0.37875	0.999968	no
XLOC_001518	XLOC_001518	HSPB7	chr1:16014027-16018790	GFP	IFNL3	NOTEST	0	0	0	0	1	1	no
XLOC_001519	XLOC_001519	FAM131C	chr1:16057768-16073632	GFP	IFNL3	OK	6.82807	6.92194	0.0196994	0.0794827	0.89045	0.999968	no
XLOC_001520	XLOC_001520	EPHA2	chr1:16124336-16156087	GFP	IFNL3	OK	20.6136	22.0606	0.0978719	0.479023	0.4104	0.999968	no
XLOC_001521	XLOC_001521	ARHGEF19	chr1:16198021-16212609	GFP	IFNL3	OK	2.48113	2.52659	0.0261943	0.0882937	0.8768	0.999968	no
XLOC_006068	XLOC_006068	-	chr15:87869064-87869552	GFP	IFNL3	OK	0.552399	0.153524	-1.84724	-1.16494	0.13225	0.999968	no
XLOC_001523	XLOC_001523	RSG1	chr1:16228679-16237164	GFP	IFNL3	OK	1.404	1.20893	-0.215814	-0.660112	0.24855	0.999968	no
XLOC_001524	XLOC_001524	FBXO42	chr1:16241376-16352491	GFP	IFNL3	OK	7.2357	7.83861	0.115466	0.382457	0.5098	0.999968	no
XLOC_001525	XLOC_001525	SPATA21	chr1:16398642-16437424	GFP	IFNL3	NOTEST	0	0	0	0	1	1	no
XLOC_001526	XLOC_001526	CROCCP3	chr1:16467435-16492701	GFP	IFNL3	NOTEST	0.0956026	0.10227	0.0972601	0	1	1	no
XLOC_001527	XLOC_001527	RNU1-4	chr1:16514121-16514285	GFP	IFNL3	NOTEST	0	0	0	0	1	1	no
XLOC_001528	XLOC_001528	NBPF1	chr1:16562426-16613605	GFP	IFNL3	OK	6.33215	5.98032	-0.0824727	-0.32711	0.5728	0.999968	no
XLOC_001529	XLOC_001529	CROCCP2	chr1:16618187-16635172	GFP	IFNL3	OK	3.35567	3.78016	0.171844	0.625295	0.2762	0.999968	no
XLOC_001530	XLOC_001530	-	chr1:16643045-16644673	GFP	IFNL3	OK	0.553069	1.07712	0.961649	0.490353	0.4941	0.999968	no
XLOC_001531	XLOC_001531	RNU1-3	chr1:16666784-16666948	GFP	IFNL3	NOTEST	0	0	0	0	1	1	no
XLOC_001532	XLOC_001532	ESPNP	chr1:16691217-16720157	GFP	IFNL3	NOTEST	0.00621299	0	#NAME?	0	1	1	no
XLOC_001533	XLOC_001533	FAM231C	chr1:16733806-16734461	GFP	IFNL3	NOTEST	0	0	0	0	1	1	no
XLOC_001534	XLOC_001534	MST1L	chr1:16754633-16764480	GFP	IFNL3	NOTEST	0.0185555	0.0115378	-0.685482	0	1	1	no
XLOC_001535	XLOC_001535	MIR3675	chr1:16858948-16859021	GFP	IFNL3	NOTEST	0	0	0	0	1	1	no
XLOC_001536	XLOC_001536	-	chr1:16869766-16873421	GFP	IFNL3	OK	0.592116	0.52789	-0.165641	-0.491865	0.39565	0.999968	no
XLOC_001537	XLOC_001537	-	chr1:16888541-16889716	GFP	IFNL3	OK	9.54909	7.16237	-0.414928	-1.12727	0.061	0.999968	no
XLOC_001538	XLOC_001538	MFAP2	chr1:16974503-16981586	GFP	IFNL3	NOTEST	0.0246291	0.0185833	-0.40636	0	1	1	no
XLOC_001539	XLOC_001539	ATP13A2	chr1:16985956-17011972	GFP	IFNL3	OK	8.08121	7.94081	-0.0252846	-0.114649	0.8445	0.999968	no
XLOC_001540	XLOC_001540	SDHB	chr1:17018725-17054170	GFP	IFNL3	OK	96.0169	102.052	0.0879443	0.427565	0.4586	0.999968	no
XLOC_001541	XLOC_001541	PADI2	chr1:17066760-17119453	GFP	IFNL3	OK	1.46711	1.23507	-0.248383	-0.904573	0.11225	0.999968	no
XLOC_001542	XLOC_001542	RCC2	chr1:17406754-17439754	GFP	IFNL3	OK	29.8374	34.1575	0.19508	0.96883	0.09415	0.999968	no
XLOC_001543	XLOC_001543	TAS1R2	chr1:18839598-18859661	GFP	IFNL3	NOTEST	0	0	0	0	1	1	no
XLOC_001544	XLOC_001544	ALDH4A1	chr1:18871429-18902799	GFP	IFNL3	OK	8.32533	8.66521	0.0577261	0.253385	0.65675	0.999968	no
XLOC_001545	XLOC_001545	MIR4695	chr1:18871429-18902799	GFP	IFNL3	NOTEST	0	0	0	0	1	1	no
XLOC_001546	XLOC_001546	MIR1290	chr1:18871429-18902799	GFP	IFNL3	NOTEST	0	0	0	0	1	1	no
XLOC_001547	XLOC_001547	IFFO2	chr1:18904279-18956651	GFP	IFNL3	OK	6.16928	6.42874	0.0594336	0.274131	0.63085	0.999968	no
XLOC_001548	XLOC_001548	UBR4	chr1:19074375-19210252	GFP	IFNL3	OK	9.38347	11.1812	0.252887	1.10373	0.05685	0.999968	no
XLOC_001549	XLOC_001549	EMC1	chr1:19214039-19251559	GFP	IFNL3	OK	16.0882	19.0007	0.240055	1.06839	0.06625	0.999968	no
XLOC_001550	XLOC_001550	AKR7L	chr1:19265981-19274074	GFP	IFNL3	NOTEST	0.0505779	0.0827661	0.710533	0	1	1	no
XLOC_001551	XLOC_001551	-	chr15:87870556-87871002	GFP	IFNL3	NOTEST	0.255332	0.108934	-1.22892	0	1	1	no
XLOC_001552	XLOC_001552	AKR7A2	chr1:19291806-19312146	GFP	IFNL3	OK	25.1527	24.3785	-0.0451054	-0.186023	0.7537	0.999968	no
XLOC_001553	XLOC_001553	LOC100506730	chr1:19291806-19312146	GFP	IFNL3	OK	0.522335	0.348541	-0.583649	-0.337914	0.5643	0.999968	no
XLOC_001554	XLOC_001554	-	chr16:3640779-3641234	GFP	IFNL3	OK	0.266656	0.534984	1.00452	0.966682	0.1214	0.999968	no
XLOC_001555	XLOC_001555	CAPZB	chr1:19338772-19485641	GFP	IFNL3	OK	88.9607	86.3067	-0.043696	-0.216362	0.7052	0.999968	no
XLOC_001556	XLOC_001556	TMCO4	chr1:19682212-19799917	GFP	IFNL3	OK	4.00439	3.89887	-0.0385268	-0.141901	0.80485	0.999968	no
XLOC_001557	XLOC_001557	RNF186	chr1:19814028-19815278	GFP	IFNL3	NOTEST	0.0174097	0	#NAME?	0	1	1	no
XLOC_001558	XLOC_001558	PLA2G2E	chr1:19920306-19923617	GFP	IFNL3	NOTEST	0	0	0	0	1	1	no
XLOC_001559	XLOC_001559	PLA2G2A	chr1:19975430-19980439	GFP	IFNL3	NOTEST	0.0805462	0.0814757	0.0165539	0	1	1	no
XLOC_001560	XLOC_001560	PLA2G2D	chr1:20112649-20119566	GFP	IFNL3	NOTEST	0	0	0	0	1	1	no
XLOC_001561	XLOC_001561	PLA2G2C	chr1:20163990-20175194	GFP	IFNL3	NOTEST	0	0	0	0	1	1	no
XLOC_001562	XLOC_001562	UBXN10-AS1	chr1:20184242-20196048	GFP	IFNL3	NOTEST	0.0266922	0	#NAME?	0	1	1	no
XLOC_001563	XLOC_001563	LINC01141	chr1:20359800-20428794	GFP	IFNL3	NOTEST	0.00267451	0.00261681	-0.0314651	0	1	1	no
XLOC_001564	XLOC_001564	CAMK2N1	chr1:20482390-20486887	GFP	IFNL3	OK	94.2806	81.2108	-0.215289	-1.03616	0.0758	0.999968	no
XLOC_001565	XLOC_001565	-	chr1:20482390-20486887	GFP	IFNL3	OK	0.791143	0.741324	-0.0938348	-0.02116	0.959	0.999968	no
XLOC_001566	XLOC_001566	MUL1	chr1:20499447-20508181	GFP	IFNL3	OK	19.1257	20.251	0.0824834	0.384785	0.50265	0.999968	no
XLOC_001567	XLOC_001567	DDOST	chr1:20633454-20661544	GFP	IFNL3	OK	124.901	130.292	0.0609623	0.288529	0.61605	0.999968	no
XLOC_001568	XLOC_001568	KIF17	chr1:20664013-20718017	GFP	IFNL3	NOTEST	0.143866	0.159864	0.152123	0	1	1	no
XLOC_001569	XLOC_001569	SH2D5	chr1:20719731-20732795	GFP	IFNL3	OK	1.01467	1.22985	0.277467	0.910481	0.1151	0.999968	no
XLOC_001570	XLOC_001570	HP1BP3	chr1:20742521-20787301	GFP	IFNL3	OK	47.9776	43.2958	-0.148135	-0.648662	0.26505	0.999968	no
XLOC_001571	XLOC_001571	EIF4G3	chr1:20806244-21176888	GFP	IFNL3	OK	12.3851	12.3287	-0.00658633	-0.0322463	0.9595	0.999968	no
XLOC_001572	XLOC_001572	MIR1256	chr1:20806244-21176888	GFP	IFNL3	NOTEST	0	0	0	0	1	1	no
XLOC_001573	XLOC_001573	ECE1	chr1:21217246-21345541	GFP	IFNL3	OK	20.2298	22.641	0.162454	0.79235	0.1663	0.999968	no
XLOC_001574	XLOC_001574	RAP1GAP	chr1:21596214-21669363	GFP	IFNL3	OK	41.8544	37.5046	-0.158312	-0.780785	0.1753	0.999968	no
XLOC_001575	XLOC_001575	USP48	chr1:21678298-21783195	GFP	IFNL3	OK	12.2311	12.3582	0.0149185	0.0621167	0.9159	0.999968	no
XLOC_001576	XLOC_001576	HSPG2	chr1:21812264-21937297	GFP	IFNL3	OK	6.96126	7.66131	0.138243	0.664086	0.25785	0.999968	no
XLOC_001577	XLOC_001577	LOC101928043	chr1:22023993-22031252	GFP	IFNL3	NOTEST	0.0932348	0.142528	0.6123	0	1	1	no
XLOC_001578	XLOC_001578	WNT4	chr1:22117304-22143026	GFP	IFNL3	NOTEST	0.319112	0.214603	-0.572393	0	1	1	no
XLOC_001579	XLOC_001579	MIR6127	chr1:22633257-22633366	GFP	IFNL3	NOTEST	0	0	0	0	1	1	no
XLOC_001580	XLOC_001580	MIR4253	chr1:22710833-22921500	GFP	IFNL3	NOTEST	0	0	0	0	1	1	no
XLOC_001581	XLOC_001581	LACTBL1	chr1:22953042-22965430	GFP	IFNL3	NOTEST	0	0	0	0	1	1	no
XLOC_001582	XLOC_001582	C1orf234	chr1:23010833-23015850	GFP	IFNL3	NOTEST	0.0304448	0	#NAME?	0	1	1	no
XLOC_001583	XLOC_001583	MIR4419A	chr1:23019447-23083691	GFP	IFNL3	NOTEST	0	0	0	0	1	1	no
XLOC_001584	XLOC_001584	LUZP1	chr1:23084022-23168858	GFP	IFNL3	OK	4.8608	5.13453	0.0790366	0.364521	0.53105	0.999968	no
XLOC_001585	XLOC_001585	HTR1D	chr1:23190256-23217506	GFP	IFNL3	OK	6.36203	6.07371	-0.0669088	-0.281299	0.6317	0.999968	no
XLOC_001586	XLOC_001586	LINC01355	chr1:23281308-23285518	GFP	IFNL3	NOTEST	0.0839293	0.07986	-0.071702	0	1	1	no
XLOC_001587	XLOC_001587	HNRNPR	chr1:23303998-23344592	GFP	IFNL3	OK	46.0795	45.505	-0.0181008	-0.091155	0.8808	0.999968	no
XLOC_001588	XLOC_001588	ZNF436	chr1:23359447-23371837	GFP	IFNL3	OK	2.38656	2.44176	0.0329902	0.126572	0.8242	0.999968	no
XLOC_001589	XLOC_001589	TCEA3	chr1:23380903-23424779	GFP	IFNL3	NOTEST	0.256478	0.206984	-0.309315	0	1	1	no
XLOC_001590	XLOC_001590	ASAP3	chr1:23428562-23484257	GFP	IFNL3	OK	1.48162	1.58698	0.0991137	0.377679	0.51285	0.999968	no
XLOC_001591	XLOC_001591	E2F2	chr1:23506427-23531220	GFP	IFNL3	OK	3.95571	4.3209	0.127396	0.555215	0.33495	0.999968	no
XLOC_001592	XLOC_001592	ID3	chr1:23557929-23559794	GFP	IFNL3	OK	244.621	318.718	0.381731	1.9767	0.001	0.0858415	no
XLOC_001593	XLOC_001593	TCEB3-AS1	chr1:23743365-23778297	GFP	IFNL3	OK	4.45393	5.1104	0.198357	0.287225	0.6191	0.999968	no
XLOC_001594	XLOC_001594	GALE	chr1:23795597-23800804	GFP	IFNL3	OK	28.1011	30.5035	0.11835	0.550668	0.33905	0.999968	no
XLOC_001595	XLOC_001595	HMGCL	chr1:23801876-23825459	GFP	IFNL3	OK	13.172	12.2808	-0.101075	-0.437738	0.45335	0.999968	no
XLOC_001596	XLOC_001596	FUCA1	chr1:23845080-23868369	GFP	IFNL3	OK	13.0766	12.7045	-0.0416484	-0.181826	0.75655	0.999968	no
XLOC_001597	XLOC_001597	CNR2	chr1:23873969-23913327	GFP	IFNL3	NOTEST	0	0	0	0	1	1	no
XLOC_001598	XLOC_001598	SRSF10	chr1:23964346-23980463	GFP	IFNL3	OK	18.3973	18.6492	0.019626	0.0891074	0.8766	0.999968	no
XLOC_001599	XLOC_001599	MYOM3	chr1:24056040-24112175	GFP	IFNL3	OK	1.25948	1.29092	0.0355682	0.141012	0.8056	0.999968	no
XLOC_007869	XLOC_007869	-	chr16:16316842-16393972	GFP	IFNL3	NOTEST	0.16314	0.364926	1.16149	0	1	1	no
XLOC_001601	XLOC_001601	IFNLR1	chr1:24154156-24187275	GFP	IFNL3	OK	0.86114	0.963177	0.161553	0.556713	0.32835	0.999968	no
XLOC_001602	XLOC_001602	STPG1	chr1:24319321-24473009	GFP	IFNL3	OK	3.02652	3.4017	0.168594	0.350162	0.54725	0.999968	no
XLOC_001603	XLOC_001603	RCAN3AS	chr1:24496332-24537422	GFP	IFNL3	OK	0.328063	0.481064	0.552257	0.200158	0.715	0.999968	no
XLOC_001604	XLOC_001604	LOC100506985	chr1:24537489-24556024	GFP	IFNL3	OK	1.36638	0.949895	-0.524522	-0.643116	0.27115	0.999968	no
XLOC_001605	XLOC_001605	RUNX3	chr1:24899510-24965010	GFP	IFNL3	OK	2.79103	2.79423	0.00164836	0.00671203	0.99045	0.999968	no
XLOC_001606	XLOC_001606	MIR6731	chr1:24899510-24965010	GFP	IFNL3	NOTEST	0	0	0	0	1	1	no
XLOC_001607	XLOC_001607	SYF2	chr1:25222275-25232522	GFP	IFNL3	OK	19.1277	18.3701	-0.058306	-0.270807	0.65075	0.999968	no
XLOC_001608	XLOC_001608	RSRP1	chr1:25242248-25247494	GFP	IFNL3	OK	4.0155	4.12678	0.0394344	0.139913	0.8096	0.999968	no
XLOC_001609	XLOC_001609	RHCE	chr1:25338297-25420872	GFP	IFNL3	NOTEST	0.181572	0.270201	0.573494	0	1	1	no
XLOC_001610	XLOC_001610	LOC646471	chr1:25819905-25859458	GFP	IFNL3	NOTEST	0.0907757	0.129556	0.513201	0	1	1	no
XLOC_001611	XLOC_001611	AUNIP	chr1:25819905-25859458	GFP	IFNL3	OK	5.73639	6.5186	0.184417	0.408349	0.4788	0.999968	no
XLOC_001612	XLOC_001612	PAQR7	chr1:25861418-25875838	GFP	IFNL3	OK	5.10266	4.76241	-0.0995586	-0.416466	0.46685	0.999968	no
XLOC_001613	XLOC_001613	STMN1	chr1:25884185-25906877	GFP	IFNL3	OK	142.437	135.559	-0.0714012	-0.359369	0.5316	0.999968	no
XLOC_001614	XLOC_001614	PAFAH2	chr1:25959561-25998157	GFP	IFNL3	OK	7.89044	7.3902	-0.0944929	-0.421552	0.46745	0.999968	no
XLOC_001615	XLOC_001615	SLC30A2	chr1:26038021-26046138	GFP	IFNL3	NOTEST	0.0046975	0.00868423	0.886505	0	1	1	no
XLOC_001616	XLOC_001616	TRIM63	chr1:26051304-26067634	GFP	IFNL3	NOTEST	0	0	0	0	1	1	no
XLOC_001617	XLOC_001617	UBXN11	chr1:26282281-26320523	GFP	IFNL3	OK	2.89919	3.04566	0.0711052	0.249927	0.66565	0.999968	no
XLOC_001618	XLOC_001618	AIM1L	chr1:26321858-26354236	GFP	IFNL3	OK	0.903167	1.02578	0.183662	0.675157	0.2398	0.999968	no
XLOC_001619	XLOC_001619	ZNF683	chr1:26361633-26372794	GFP	IFNL3	NOTEST	0	0	0	0	1	1	no
XLOC_001620	XLOC_001620	LOC101928324	chr1:26432281-26471336	GFP	IFNL3	NOTEST	0.0607374	0.0317719	-0.934834	0	1	1	no
XLOC_001621	XLOC_001621	-	chr1:26691946-26693585	GFP	IFNL3	NOTEST	0.33064	0.270236	-0.291041	0	1	1	no
XLOC_001622	XLOC_001622	-	chr1:26694132-26695349	GFP	IFNL3	NOTEST	0.311174	0.276427	-0.170822	0	1	1	no
XLOC_001623	XLOC_001623	GPATCH3,GPN2	chr1:26877817-26900471	GFP	IFNL3	OK	11.7956	12.5126	0.0851367	0.360475	0.5318	0.999968	no
XLOC_001624	XLOC_001624	NR0B2	chr1:26911483-26914076	GFP	IFNL3	NOTEST	0.0541777	0.0333396	-0.70046	0	1	1	no
XLOC_001625	XLOC_001625	-	chr16:3650941-3651751	GFP	IFNL3	NOTEST	0.0486232	0.147109	1.59717	0	1	1	no
XLOC_001626	XLOC_001626	FAM46B	chr1:27005019-27012842	GFP	IFNL3	NOTEST	0.162322	0.1693	0.0607193	0	1	1	no
XLOC_001627	XLOC_001627	SLC9A1	chr1:27098808-27155130	GFP	IFNL3	OK	4.14078	4.67301	0.174449	0.735676	0.2093	0.999968	no
XLOC_001628	XLOC_001628	MAP3K6	chr1:27355160-27366958	GFP	IFNL3	OK	3.21567	3.44738	0.100381	0.425878	0.46795	0.999968	no
XLOC_001629	XLOC_001629	FCN3	chr1:27369109-27374824	GFP	IFNL3	NOTEST	0.0562016	0.0624995	0.153233	0	1	1	no
XLOC_001630	XLOC_001630	CD164L2	chr1:27379099-27383333	GFP	IFNL3	NOTEST	0	0	0	0	1	1	no
XLOC_001631	XLOC_001631	WASF2	chr1:27404225-27490187	GFP	IFNL3	OK	15.4274	15.5814	0.0143368	0.0687138	0.90605	0.999968	no
XLOC_001632	XLOC_001632	AHDC1	chr1:27534244-27603910	GFP	IFNL3	OK	3.29842	3.14299	-0.0696348	-0.305024	0.5985	0.999968	no
XLOC_001633	XLOC_001633	FGR	chr1:27612289-27635216	GFP	IFNL3	NOTEST	0	0.00753231	inf	0	1	1	no
XLOC_006068	XLOC_006068	-	chr16:88566911-88567714	GFP	IFNL3	OK	0.256526	0.536432	1.06429	1.48331	0.0152	0.629037	no
XLOC_001635	XLOC_001635	RPA2	chr1:27891525-27914797	GFP	IFNL3	OK	29.0916	31.8422	0.130336	0.603376	0.2912	0.999968	no
XLOC_001636	XLOC_001636	EYA3	chr1:27970343-28088647	GFP	IFNL3	OK	3.22987	3.14499	-0.0384214	-0.156617	0.77965	0.999968	no
XLOC_001637	XLOC_001637	PTAFR	chr1:28147165-28193936	GFP	IFNL3	NOTEST	0.204891	0.138251	-0.567568	0	1	1	no
XLOC_001638	XLOC_001638	DNAJC8	chr1:28200278-28233031	GFP	IFNL3	OK	48.67	50.4913	0.0530008	0.262517	0.65885	0.999968	no
XLOC_001639	XLOC_001639	SNHG12,SNORA61	chr1:28553016-28581854	GFP	IFNL3	OK	2.54351	3.08565	0.278749	0.372571	0.4678	0.999968	no
XLOC_001640	XLOC_001640	SNORD99	chr1:28553016-28581854	GFP	IFNL3	NOTEST	0	0	0	0	1	1	no
XLOC_001641	XLOC_001641	SNORA44	chr1:28553016-28581854	GFP	IFNL3	NOTEST	0.367479	0.206782	-0.829555	0	1	1	no
XLOC_001642	XLOC_001642	SNORA16A	chr1:28553016-28581854	GFP	IFNL3	NOTEST	0.197041	0.176925	-0.155355	0	1	1	no
XLOC_001643	XLOC_001643	TAF12	chr1:28603095-28643092	GFP	IFNL3	OK	16.033	15.419	-0.056335	-0.23855	0.6853	0.999968	no
XLOC_001644	XLOC_001644	TMEM200B	chr1:28887090-29123909	GFP	IFNL3	OK	0.725228	0.786294	0.116635	0.137416	0.81185	0.999968	no
XLOC_001645	XLOC_001645	SRSF4	chr1:29147737-29182125	GFP	IFNL3	OK	24.8393	24.7422	-0.00564715	-0.0270597	0.966	0.999968	no
XLOC_001646	XLOC_001646	MECR	chr1:29192656-29230958	GFP	IFNL3	OK	7.46125	7.8509	0.073441	0.24004	0.67705	0.999968	no
XLOC_001647	XLOC_001647	LOC101928460	chr1:29329619-29350114	GFP	IFNL3	NOTEST	0	0	0	0	1	1	no
XLOC_001648	XLOC_001648	LOC101929406	chr1:30013951-30037612	GFP	IFNL3	NOTEST	0	0	0	0	1	1	no
XLOC_001649	XLOC_001649	-	chr17:714996-715452	GFP	IFNL3	NOTEST	0.0575761	0.224684	1.96436	0	1	1	no
XLOC_001650	XLOC_001650	LAPTM5	chr1:30732467-30757836	GFP	IFNL3	NOTEST	0.0260398	0.0179171	-0.539379	0	1	1	no
XLOC_001651	XLOC_001651	MIR4420	chr1:30732467-30757836	GFP	IFNL3	NOTEST	0	0	0	0	1	1	no
XLOC_001652	XLOC_001652	SDC3	chr1:30869465-30908707	GFP	IFNL3	OK	5.2832	5.25146	-0.00869245	-0.0395193	0.94525	0.999968	no
XLOC_001653	XLOC_001653	PUM1	chr1:30931505-31065717	GFP	IFNL3	OK	14.9427	15.1561	0.0204572	0.0972158	0.86605	0.999968	no
XLOC_001654	XLOC_001654	SNORD103B	chr1:30931505-31065717	GFP	IFNL3	NOTEST	0	0	0	0	1	1	no
XLOC_001655	XLOC_001655	SNORD103A	chr1:30931505-31065717	GFP	IFNL3	NOTEST	0	0	0	0	1	1	no
XLOC_001656	XLOC_001656	SNORD85	chr1:30931505-31065717	GFP	IFNL3	NOTEST	0	0	0	0	1	1	no
XLOC_001657	XLOC_001657	NKAIN1	chr1:31179744-31239887	GFP	IFNL3	NOTEST	0.262161	0.243967	-0.103769	0	1	1	no
XLOC_001658	XLOC_001658	SNRNP40	chr1:31259567-31296799	GFP	IFNL3	OK	34.5544	39.1297	0.179395	0.841526	0.1474	0.999968	no
XLOC_001659	XLOC_001659	FABP3	chr1:31296981-31434680	GFP	IFNL3	NOTEST	0.138433	0.133903	-0.0480012	0	1	1	no
XLOC_001660	XLOC_001660	PEF1	chr1:31629861-31645237	GFP	IFNL3	OK	29.7136	30.9323	0.0579919	0.273408	0.62725	0.999968	no
XLOC_001661	XLOC_001661	COL16A1	chr1:31652246-31704167	GFP	IFNL3	NOTEST	0.102157	0.129108	0.337796	0	1	1	no
XLOC_001662	XLOC_001662	ADGRB2	chr1:31727103-31764063	GFP	IFNL3	OK	2.24371	2.44351	0.123073	0.497063	0.38395	0.999968	no
XLOC_001663	XLOC_001663	MIR4254	chr1:31727103-31764063	GFP	IFNL3	NOTEST	0	0	0	0	1	1	no
XLOC_001664	XLOC_001664	SPOCD1	chr1:31790421-31816051	GFP	IFNL3	NOTEST	0.17115	0.157793	-0.11723	0	1	1	no
XLOC_001665	XLOC_001665	PTP4A2	chr1:31906420-31938387	GFP	IFNL3	OK	79.9251	69.8985	-0.193388	-0.962604	0.09845	0.999968	no
XLOC_001666	XLOC_001666	TMEM234	chr1:32209093-32222325	GFP	IFNL3	OK	2.37433	2.21025	-0.10331	-0.304423	0.6014	0.999968	no
XLOC_001667	XLOC_001667	MTMR9LP	chr1:32231659-32242059	GFP	IFNL3	NOTEST	0.253882	0.211931	-0.260564	0	1	1	no
XLOC_001668	XLOC_001668	MARCKSL1	chr1:32333828-32336239	GFP	IFNL3	OK	76.741	72.0929	-0.0901403	-0.443577	0.4414	0.999968	no
XLOC_001669	XLOC_001669	FAM229A	chr1:32361269-32362243	GFP	IFNL3	NOTEST	0.168261	0.168497	0.00202187	0	1	1	no
XLOC_001670	XLOC_001670	TSSK3	chr1:32362260-32364323	GFP	IFNL3	OK	0.450874	0.503576	0.159486	0.1998	0.73455	0.999968	no
XLOC_001671	XLOC_001671	BSDC1	chr1:32364632-32394461	GFP	IFNL3	OK	8.66434	9.17037	0.0818898	0.366893	0.5277	0.999968	no
XLOC_001672	XLOC_001672	ZBTB8OS	chr1:32620848-32650610	GFP	IFNL3	OK	15.7281	15.3302	-0.0369654	-0.157108	0.78905	0.999968	no
XLOC_001673	XLOC_001673	SYNC	chr1:32651147-32725195	GFP	IFNL3	OK	9.28869	8.36632	-0.150883	-0.331813	0.5637	0.999968	no
XLOC_001674	XLOC_001674	YARS	chr1:32775189-32858879	GFP	IFNL3	OK	32.0654	35.5252	0.147828	0.613347	0.2936	0.999968	no
XLOC_001675	XLOC_001675	FNDC5	chr1:32862267-32872492	GFP	IFNL3	NOTEST	0.0492201	0.0662587	0.428864	0	1	1	no
XLOC_001676	XLOC_001676	TMEM54	chr1:32886496-32901352	GFP	IFNL3	OK	31.3295	40.3218	0.364039	1.67255	0.0045	0.282649	no
XLOC_005014	XLOC_005014	-	chr17:8471798-8472450	GFP	IFNL3	NOTEST	0.0840014	0.243597	1.53601	0	1	1	no
XLOC_001678	XLOC_001678	AK2	chr1:33007939-33036948	GFP	IFNL3	OK	66.9918	75.8447	0.179064	0.642822	0.2637	0.999968	no
XLOC_001679	XLOC_001679	TRIM62	chr1:33145395-33182070	GFP	IFNL3	OK	1.0966	1.09669	0.000125185	0.000434145	0.99585	0.999968	no
XLOC_001680	XLOC_001680	A3GALT2	chr1:33306765-33321098	GFP	IFNL3	NOTEST	0	0	0	0	1	1	no
XLOC_001681	XLOC_001681	PHC2	chr1:33323622-33375593	GFP	IFNL3	OK	21.8868	20.7909	-0.0741053	-0.338415	0.5473	0.999968	no
XLOC_001682	XLOC_001682	CSMD2	chr1:33513998-34165842	GFP	IFNL3	NOTEST	0.0014898	0	#NAME?	0	1	1	no
XLOC_001683	XLOC_001683	MIR552	chr1:34669598-34669694	GFP	IFNL3	NOTEST	0	0	0	0	1	1	no
XLOC_001684	XLOC_001684	SMIM12	chr1:34850361-34859816	GFP	IFNL3	OK	5.46108	5.26902	-0.0516516	-0.229739	0.69175	0.999968	no
XLOC_001685	XLOC_001685	DLGAP3	chr1:34865435-34929585	GFP	IFNL3	NOTEST	0.0478204	0.060297	0.33446	0	1	1	no
XLOC_001686	XLOC_001686	LOC653160	chr1:34975698-34978706	GFP	IFNL3	NOTEST	0.211304	0.198306	-0.0915918	0	1	1	no
XLOC_001687	XLOC_001687	ZMYM6,ZMYM6NB	chr1:34981525-35031968	GFP	IFNL3	OK	16.031	16.5661	0.0473654	0.161324	0.77235	0.999968	no
XLOC_001688	XLOC_001688	SFPQ	chr1:35176389-35193142	GFP	IFNL3	OK	104.709	112.161	0.0991899	0.498177	0.3856	0.999968	no
XLOC_001689	XLOC_001689	-	chr1:35176389-35193142	GFP	IFNL3	OK	1.45963	1.80777	0.308608	0.0863316	0.8742	0.999968	no
XLOC_001690	XLOC_001690	-	chr1:35176389-35193142	GFP	IFNL3	OK	1.54513	1.65393	0.0981774	0.0203361	0.95435	0.999968	no
XLOC_001691	XLOC_001691	-	chr1:35176389-35193142	GFP	IFNL3	OK	1.40249	1.51592	0.112206	0.0433975	0.9132	0.999968	no
XLOC_001692	XLOC_001692	KIAA0319L	chr1:35433489-35641844	GFP	IFNL3	OK	12.394	13.4059	0.113223	0.2928	0.61365	0.999968	no
XLOC_001693	XLOC_001693	PSMB2	chr1:35433489-35641844	GFP	IFNL3	OK	121.468	136.905	0.172604	0.385362	0.50105	0.999968	no
XLOC_001694	XLOC_001694	C1orf216	chr1:35713875-35719189	GFP	IFNL3	OK	5.51254	5.5399	0.00714185	0.030024	0.9577	0.999968	no
XLOC_001695	XLOC_001695	CLSPN	chr1:35720246-35769989	GFP	IFNL3	OK	4.05478	4.47574	0.142504	0.652196	0.29015	0.999968	no
XLOC_001696	XLOC_001696	COL8A2	chr1:36095235-36125084	GFP	IFNL3	NOTEST	0.0371552	0.0265087	-0.487103	0	1	1	no
XLOC_001697	XLOC_001697	TRAPPC3	chr1:36136568-36180849	GFP	IFNL3	OK	31.0852	33.4257	0.104732	0.289965	0.6186	0.999968	no
XLOC_001698	XLOC_001698	EVA1B	chr1:36322029-36324154	GFP	IFNL3	OK	8.87243	7.8856	-0.170109	-0.702083	0.2646	0.999968	no
XLOC_001699	XLOC_001699	STK40	chr1:36339618-36392391	GFP	IFNL3	OK	3.08232	3.38665	0.135842	0.551794	0.3366	0.999968	no
XLOC_001700	XLOC_001700	LSM10	chr1:36393419-36397959	GFP	IFNL3	OK	26.0656	28.1543	0.111208	0.496282	0.38405	0.999968	no
XLOC_001701	XLOC_001701	OSCP1	chr1:36417853-36450588	GFP	IFNL3	OK	3.39806	3.12755	-0.119681	-0.37543	0.5131	0.999968	no
XLOC_001702	XLOC_001702	MRPS15	chr1:36455457-36464439	GFP	IFNL3	OK	68.642	72.4591	0.0780758	0.371509	0.5235	0.999968	no
XLOC_001703	XLOC_001703	CSF3R	chr1:36466042-36483314	GFP	IFNL3	NOTEST	0	0	0	0	1	1	no
XLOC_001704	XLOC_001704	GRIK3	chr1:36795526-37034243	GFP	IFNL3	NOTEST	0	0.00100216	inf	0	1	1	no
XLOC_001705	XLOC_001705	LINC01137	chr1:37454878-37474443	GFP	IFNL3	OK	8.14227	8.4465	0.052923	0.216504	0.7035	0.999968	no
XLOC_001706	XLOC_001706	MEAF6	chr1:37489960-37514819	GFP	IFNL3	OK	15.668	17.0816	0.124626	0.398811	0.48975	0.999968	no
XLOC_001707	XLOC_001707	MIR5581	chr1:37489960-37514819	GFP	IFNL3	NOTEST	0	0	0	0	1	1	no
XLOC_001708	XLOC_001708	SNIP1	chr1:37534448-37554344	GFP	IFNL3	OK	3.66393	3.87779	0.0818415	0.342758	0.54665	0.999968	no
XLOC_001709	XLOC_001709	GNL2	chr1:37556918-37595985	GFP	IFNL3	OK	18.5706	20.8961	0.170214	0.795169	0.1849	0.999968	no
XLOC_001710	XLOC_001710	-	chr17:14209567-14211319	GFP	IFNL3	OK	0.291355	0.62284	1.09608	0.888265	0.18	0.999968	no
XLOC_001711	XLOC_001711	C1orf109	chr1:37681569-37692210	GFP	IFNL3	OK	7.38074	7.10248	-0.0554433	-0.229329	0.69055	0.999968	no
XLOC_001712	XLOC_001712	EPHA10	chr1:37715971-37765152	GFP	IFNL3	OK	0.555451	0.563978	0.0219803	0.0645409	0.9137	0.999968	no
XLOC_001713	XLOC_001713	YRDC	chr1:37802941-37809454	GFP	IFNL3	OK	10.3259	12.1388	0.233358	0.595416	0.30595	0.999968	no
XLOC_001714	XLOC_001714	MTF1	chr1:37809566-37860626	GFP	IFNL3	OK	2.04767	2.34566	0.196008	0.815357	0.1532	0.999968	no
XLOC_001715	XLOC_001715	INPP5B	chr1:37860696-37947057	GFP	IFNL3	OK	1.9493	2.30172	0.239751	0.910953	0.11535	0.999968	no
XLOC_001716	XLOC_001716	SF3A3	chr1:37956979-37990089	GFP	IFNL3	OK	26.2483	28.8004	0.133868	0.656824	0.2596	0.999968	no
XLOC_001717	XLOC_001717	FHL3	chr1:37996737-38005517	GFP	IFNL3	OK	3.58568	3.64942	0.025421	0.0889297	0.8762	0.999968	no
XLOC_001718	XLOC_001718	POU3F1	chr1:38043850-38046778	GFP	IFNL3	NOTEST	0	0	0	0	1	1	no
XLOC_001719	XLOC_001719	LINC01343	chr1:38209033-38214767	GFP	IFNL3	NOTEST	0	0	0	0	1	1	no
XLOC_001720	XLOC_001720	RRAGC	chr1:38838196-38859823	GFP	IFNL3	OK	8.58113	7.77874	-0.141631	-0.606085	0.2921	0.999968	no
XLOC_001721	XLOC_001721	GJA9,MYCBP	chr1:38862489-38881626	GFP	IFNL3	OK	14.0942	13.6925	-0.041715	-0.184945	0.7492	0.999968	no
XLOC_001722	XLOC_001722	RHBDL2	chr1:38885805-38941830	GFP	IFNL3	NOTEST	0.223514	0.249727	0.159989	0	1	1	no
XLOC_001723	XLOC_001723	PPIEL	chr1:39491645-39559698	GFP	IFNL3	OK	0.603599	0.763132	0.338343	0.693761	0.19925	0.999968	no
XLOC_001724	XLOC_001724	PABPC4	chr1:39560812-39576849	GFP	IFNL3	OK	37.5784	36.5027	-0.0418986	-0.186996	0.74305	0.999968	no
XLOC_001725	XLOC_001725	SNORA55	chr1:39560812-39576849	GFP	IFNL3	NOTEST	0	0.191866	inf	0	1	1	no
XLOC_001726	XLOC_001726	HEYL	chr1:39616788-39639819	GFP	IFNL3	OK	2.2279	2.35815	0.0819701	0.308131	0.59835	0.999968	no
XLOC_001727	XLOC_001727	-	chr17:35270253-35270981	GFP	IFNL3	OK	0.419864	0.94583	1.17166	1.79818	0.00685	0.382321	no
XLOC_001728	XLOC_001728	HPCAL4	chr1:39678647-39691710	GFP	IFNL3	NOTEST	0.0528088	0.0389985	-0.437361	0	1	1	no
XLOC_001729	XLOC_001729	BMP8B	chr1:39738844-39788864	GFP	IFNL3	OK	2.54858	2.47365	-0.0430511	-0.097769	0.8663	0.999968	no
XLOC_001730	XLOC_001730	OXCT2	chr1:39738844-39788864	GFP	IFNL3	NOTEST	0.0703724	0.112488	0.676687	0	1	1	no
XLOC_001731	XLOC_001731	TRIT1	chr1:39841030-39883505	GFP	IFNL3	OK	7.53757	8.11401	0.106315	0.449042	0.4372	0.999968	no
XLOC_001732	XLOC_001732	MYCL	chr1:39895423-39902015	GFP	IFNL3	OK	1.06765	1.02086	-0.0646533	-0.205258	0.71655	0.999968	no
XLOC_001733	XLOC_001733	PPT1	chr1:40072709-40097470	GFP	IFNL3	OK	41.74	43.6396	0.0642077	0.311093	0.5838	0.999968	no
XLOC_001734	XLOC_001734	COL9A2	chr1:40300490-40317267	GFP	IFNL3	NOTEST	0.0382736	0.0598384	0.64472	0	1	1	no
XLOC_001735	XLOC_001735	ZFP69	chr1:40477629-40508613	GFP	IFNL3	OK	0.839108	0.445515	-0.913382	-0.769886	0.2378	0.999968	no
XLOC_001736	XLOC_001736	RIMS3	chr1:40620679-40665671	GFP	IFNL3	OK	1.46957	1.37374	-0.097282	-0.391336	0.49775	0.999968	no
XLOC_001737	XLOC_001737	NFYC-AS1	chr1:40689079-40771606	GFP	IFNL3	NOTEST	0.0894861	0.113011	0.336727	0	1	1	no
XLOC_001738	XLOC_001738	CITED4	chr1:40861055-40862346	GFP	IFNL3	OK	9.06027	10.0037	0.142906	0.622275	0.34335	0.999968	no
XLOC_001739	XLOC_001739	-	chr17:39461502-39567548	GFP	IFNL3	OK	0.178468	0.471553	1.40176	0.24281	0.57325	0.999968	no
XLOC_001740	XLOC_001740	SCMH1	chr1:41014589-41242232	GFP	IFNL3	OK	5.59389	5.55897	-0.00903591	-0.0380858	0.9458	0.999968	no
XLOC_001741	XLOC_001741	EDN2	chr1:41478774-41484683	GFP	IFNL3	OK	0.696466	0.684559	-0.0248781	-0.0546021	0.92595	0.999968	no
XLOC_001742	XLOC_001742	HIVEP3	chr1:41506364-42035925	GFP	IFNL3	NOTEST	0.20657	0.183243	-0.172872	0	1	1	no
XLOC_001743	XLOC_001743	GUCA2A	chr1:42162690-42164724	GFP	IFNL3	NOTEST	0.0383811	0.0375741	-0.0306584	0	1	1	no
XLOC_001744	XLOC_001744	FOXJ3	chr1:42176535-42335877	GFP	IFNL3	OK	10.2485	9.55616	-0.100912	-0.463285	0.4171	0.999968	no
XLOC_001745	XLOC_001745	ZMYND12	chr1:42430329-42456267	GFP	IFNL3	OK	0.689953	0.57049	-0.274297	-0.551402	0.3162	0.999968	no
XLOC_001746	XLOC_001746	CLDN19	chr1:42733092-42740254	GFP	IFNL3	NOTEST	0.00332785	0.00356175	0.0979957	0	1	1	no
XLOC_001747	XLOC_001747	P3H1	chr1:42746334-42767084	GFP	IFNL3	OK	10.5539	11.6751	0.145652	0.654024	0.2595	0.999968	no
XLOC_001748	XLOC_001748	SVBP	chr1:42807051-42844989	GFP	IFNL3	OK	12.663	12.6903	0.00310003	0.00814034	0.9885	0.999968	no
XLOC_001749	XLOC_001749	SLC2A1	chr1:42925374-42983358	GFP	IFNL3	OK	40.7137	43.5285	0.0964449	0.47344	0.4163	0.999968	no
XLOC_001750	XLOC_001750	EBNA1BP2	chr1:43164173-43254358	GFP	IFNL3	OK	75.3492	78.3418	0.0561903	0.276939	0.6284	0.999968	no
XLOC_001751	XLOC_001751	MIR6733	chr1:43164173-43254358	GFP	IFNL3	NOTEST	0	0	0	0	1	1	no
XLOC_001752	XLOC_001752	C1orf210	chr1:43281885-43285617	GFP	IFNL3	NOTEST	0	0.0200412	inf	0	1	1	no
XLOC_001753	XLOC_001753	ELOVL1,MED8	chr1:43363396-43389812	GFP	IFNL3	OK	77.8522	80.0429	0.0400357	0.193993	0.7378	0.999968	no
XLOC_001754	XLOC_001754	MIR6734	chr1:43363396-43389812	GFP	IFNL3	NOTEST	0	0	0	0	1	1	no
XLOC_001755	XLOC_001755	HYI	chr1:43389884-43454373	GFP	IFNL3	OK	0.679163	0.906425	0.416429	0.39092	0.47835	0.999968	no
XLOC_001756	XLOC_001756	KDM4A-AS1	chr1:43650125-43707341	GFP	IFNL3	OK	0.809277	0.783257	-0.0471478	-0.0400474	0.9435	0.999968	no
XLOC_001757	XLOC_001757	LOC101929592	chr1:43707532-43931312	GFP	IFNL3	NOTEST	0	0.0221381	inf	0	1	1	no
XLOC_001758	XLOC_001758	-	chr1:43944403-43946458	GFP	IFNL3	NOTEST	0.221906	0.224921	0.0194747	0	1	1	no
XLOC_001759	XLOC_001759	SLC6A9	chr1:43991607-44040655	GFP	IFNL3	OK	3.29392	4.33989	0.397853	1.2661	0.0292	0.857762	no
XLOC_001760	XLOC_001760	ERI3	chr1:44221069-44355281	GFP	IFNL3	OK	39.36	39.1976	-0.00596367	-0.0274437	0.9635	0.999968	no
XLOC_001761	XLOC_001761	ERI3-IT1	chr1:44221069-44355281	GFP	IFNL3	NOTEST	0.177735	0.146505	-0.278783	0	1	1	no
XLOC_001762	XLOC_001762	TMEM53	chr1:44653246-44674608	GFP	IFNL3	OK	3.04085	2.92417	-0.0564456	-0.211469	0.719	0.999968	no
XLOC_001763	XLOC_001763	RNU5F-1	chr1:44674721-44725591	GFP	IFNL3	NOTEST	0	0	0	0	1	1	no
XLOC_001764	XLOC_001764	RNU5D-1	chr1:44731068-44731168	GFP	IFNL3	NOTEST	0	0	0	0	1	1	no
XLOC_001765	XLOC_001765	BEST4	chr1:44783584-44787754	GFP	IFNL3	NOTEST	0.0415897	0.0375063	-0.149091	0	1	1	no
XLOC_001766	XLOC_001766	TCTEX1D4	chr1:44800356-44807285	GFP	IFNL3	NOTEST	0.109003	0.111594	0.0338983	0	1	1	no
XLOC_001767	XLOC_001767	PTCH2	chr1:44819843-44842944	GFP	IFNL3	NOTEST	0.038614	0.0631594	0.709874	0	1	1	no
XLOC_001768	XLOC_001768	EIF2B3	chr1:44850521-44986722	GFP	IFNL3	OK	11.1891	12.0177	0.103061	0.448177	0.44205	0.999968	no
XLOC_001769	XLOC_001769	HECTD3	chr1:45002540-45011355	GFP	IFNL3	OK	9.99245	10.4061	0.0585231	0.259763	0.65035	0.999968	no
XLOC_001770	XLOC_001770	ZSWIM5	chr1:45016399-45206805	GFP	IFNL3	OK	1.5061	1.48292	-0.0223714	-0.0765236	0.8904	0.999968	no
XLOC_001771	XLOC_001771	MUTYH	chr1:45329241-45491168	GFP	IFNL3	OK	3.72839	4.35912	0.225486	0.600663	0.293	0.999968	no
XLOC_001772	XLOC_001772	TESK2	chr1:45329241-45491168	GFP	IFNL3	OK	0.40013	0.406741	0.0236418	0.0229819	0.96725	0.999968	no
XLOC_001773	XLOC_001773	CCDC163P	chr1:45493925-45500079	GFP	IFNL3	OK	1.4141	1.58051	0.160502	0.46822	0.39375	0.999968	no
XLOC_001774	XLOC_001774	PRDX1	chr1:45500183-45522890	GFP	IFNL3	OK	1796.34	1816.07	0.0157584	0.0810897	0.886	0.999968	no
XLOC_001775	XLOC_001775	-	chr1:45583284-45583849	GFP	IFNL3	OK	0.56095	0.574379	0.034129	0.0466812	0.9454	0.999968	no
XLOC_001776	XLOC_001776	CCDC17	chr1:45620043-45624059	GFP	IFNL3	NOTEST	0.0585015	0.0456979	-0.356348	0	1	1	no
XLOC_001777	XLOC_001777	GPBP1L1	chr1:45627303-45688021	GFP	IFNL3	OK	18.3546	17.5474	-0.0648842	-0.289227	0.61315	0.999968	no
XLOC_001778	XLOC_001778	RPS15AP10	chr1:45627303-45688021	GFP	IFNL3	NOTEST	0.0220414	0.0128661	-0.776641	0	1	1	no
XLOC_001779	XLOC_001779	IPP	chr1:45688174-45750813	GFP	IFNL3	OK	3.64609	3.32859	-0.13144	-0.349026	0.5415	0.999968	no
XLOC_001780	XLOC_001780	PIK3R3	chr1:46040139-46185962	GFP	IFNL3	OK	0.991224	1.07923	0.122723	0.4013	0.47945	0.999968	no
XLOC_001781	XLOC_001781	POMGNT1	chr1:46188680-46221256	GFP	IFNL3	OK	19.0044	19.4695	0.0348794	0.164526	0.7743	0.999968	no
XLOC_001782	XLOC_001782	LRRC41	chr1:46247694-46303366	GFP	IFNL3	OK	22.3889	22.5966	0.0133248	0.0564939	0.9215	0.999968	no
XLOC_001783	XLOC_001783	LINC01398	chr1:46446672-46449704	GFP	IFNL3	NOTEST	0	0	0	0	1	1	no
XLOC_001784	XLOC_001784	KNCN	chr1:46538695-46604294	GFP	IFNL3	NOTEST	0	0	0	0	1	1	no
XLOC_001785	XLOC_001785	MKNK1	chr1:46538695-46604294	GFP	IFNL3	OK	6.35564	6.35334	-0.000521689	-0.00220604	0.99655	0.999968	no
XLOC_001786	XLOC_001786	MOB3C	chr1:46607714-46616891	GFP	IFNL3	OK	1.421	1.88991	0.411411	1.49237	0.0092	0.465515	no
XLOC_001787	XLOC_001787	ATPAF1,EFCAB14	chr1:46632741-46719113	GFP	IFNL3	OK	39.7778	40.1687	0.014107	0.0609539	0.9211	0.999968	no
XLOC_001788	XLOC_001788	CYP4Z2P	chr1:46843094-46900475	GFP	IFNL3	NOTEST	0	0	0	0	1	1	no
XLOC_001789	XLOC_001789	CYP4A11	chr1:46929173-46941484	GFP	IFNL3	NOTEST	0	0	0	0	1	1	no
XLOC_001790	XLOC_001790	PDZK1IP1	chr1:47183588-47190099	GFP	IFNL3	OK	0.742322	1.00995	0.444173	0.965246	0.092	0.999968	no
XLOC_001791	XLOC_001791	-	chr17:45584576-45584767	GFP	IFNL3	OK	0.507593	1.01868	1.00496	0.816896	0.1092	0.999968	no
XLOC_001792	XLOC_001792	STIL	chr1:47250138-47314194	GFP	IFNL3	OK	9.31277	10.0586	0.111144	0.502952	0.3758	0.999968	no
XLOC_001793	XLOC_001793	FOXD2-AS1,LINC01389	chr1:47380757-47440698	GFP	IFNL3	OK	1.45403	1.4156	-0.0386455	-0.0746665	0.90055	0.999968	no
XLOC_001794	XLOC_001794	TRABD2B	chr1:47760527-47997013	GFP	IFNL3	OK	0.441719	0.353212	-0.322594	-0.774078	0.1748	0.999968	no
XLOC_001795	XLOC_001795	SKINTL	chr1:48101714-48182428	GFP	IFNL3	NOTEST	0.00744808	0	#NAME?	0	1	1	no
XLOC_001796	XLOC_001796	SPATA6	chr1:48261510-48472226	GFP	IFNL3	OK	1.51639	1.40437	-0.110718	-0.271176	0.63165	0.999968	no
XLOC_001797	XLOC_001797	AGBL4	chr1:48532854-50023954	GFP	IFNL3	NOTEST	0	0	0	0	1	1	no
XLOC_001798	XLOC_001798	BEND5	chr1:48532854-50023954	GFP	IFNL3	NOTEST	0	0	0	0	1	1	no
XLOC_001799	XLOC_001799	AGBL4-IT1	chr1:48532854-50023954	GFP	IFNL3	NOTEST	0	0	0	0	1	1	no
XLOC_001800	XLOC_001800	-	chr17:46501308-46502174	GFP	IFNL3	NOTEST	0.320685	0.0866211	-1.88837	0	1	1	no
XLOC_001801	XLOC_001801	FAF1	chr1:50439400-50960264	GFP	IFNL3	OK	21.7955	22.1718	0.0246974	0.116207	0.8432	0.999968	no
XLOC_001802	XLOC_001802	TTC39A	chr1:51286860-51345116	GFP	IFNL3	OK	4.72325	4.01004	-0.236165	-0.942778	0.0973	0.999968	no
XLOC_001803	XLOC_001803	EPS15	chr1:51354262-51519323	GFP	IFNL3	OK	11.3937	10.671	-0.0945382	-0.435018	0.45345	0.999968	no
XLOC_001804	XLOC_001804	NRD1	chr1:51616873-51878937	GFP	IFNL3	OK	53.6421	52.5345	-0.0300987	-0.117316	0.84195	0.999968	no
XLOC_017823	XLOC_017823	-	chr17:48607223-48647420	GFP	IFNL3	OK	0.185945	0.400624	1.10737	0.22212	0.58485	0.999968	no
XLOC_001806	XLOC_001806	KTI12,TXNDC12	chr1:52020130-52056171	GFP	IFNL3	OK	82.7549	79.2903	-0.0617001	-0.28451	0.61925	0.999968	no
XLOC_001807	XLOC_001807	CC2D1B	chr1:52350554-52366241	GFP	IFNL3	OK	5.8416	6.37164	0.1253	0.512651	0.368	0.999968	no
XLOC_001808	XLOC_001808	ORC1	chr1:52371059-52404471	GFP	IFNL3	OK	11.0507	13.3348	0.271062	1.25136	0.02985	0.866796	no
XLOC_001809	XLOC_001809	ZCCHC11	chr1:52423275-52553254	GFP	IFNL3	OK	7.22043	6.65018	-0.118691	-0.540633	0.3502	0.999968	no
XLOC_001810	XLOC_001810	COA7	chr1:52684272-52698366	GFP	IFNL3	OK	9.08723	10.2124	0.168417	0.692661	0.229	0.999968	no
XLOC_001811	XLOC_001811	ECHDC2	chr1:52895909-52921774	GFP	IFNL3	OK	4.12265	3.86782	-0.0920507	-0.332408	0.55655	0.999968	no
XLOC_001812	XLOC_001812	SLC1A7	chr1:53087178-53142632	GFP	IFNL3	NOTEST	0.0268369	0.0226415	-0.245253	0	1	1	no
XLOC_001813	XLOC_001813	C1orf123	chr1:53196428-53220639	GFP	IFNL3	OK	21.8004	22.8869	0.0701629	0.217579	0.7038	0.999968	no
XLOC_001814	XLOC_001814	MAGOH	chr1:53226891-53328149	GFP	IFNL3	OK	29.0892	31.5928	0.119112	0.290096	0.6219	0.999968	no
XLOC_001815	XLOC_001815	LRP8	chr1:53226891-53328149	GFP	IFNL3	OK	10.5877	11.7629	0.15185	0.556858	0.3342	0.999968	no
XLOC_001816	XLOC_001816	SLC25A3P1	chr1:53438369-53440020	GFP	IFNL3	NOTEST	0	0	0	0	1	1	no
XLOC_001817	XLOC_001817	GLIS1	chr1:53506232-53734204	GFP	IFNL3	NOTEST	0	0.00373888	inf	0	1	1	no
XLOC_001818	XLOC_001818	NDC1	chr1:53765460-53838552	GFP	IFNL3	OK	23.9025	22.4057	-0.0932975	-0.441962	0.4446	0.999968	no
XLOC_001819	XLOC_001819	YIPF1	chr1:53851718-53889814	GFP	IFNL3	OK	14.6952	14.8828	0.0183022	0.0785325	0.8954	0.999968	no
XLOC_001820	XLOC_001820	-	chr1:53916625-53917093	GFP	IFNL3	OK	0.622582	0.629794	0.0166161	0.021009	0.93905	0.999968	no
XLOC_001821	XLOC_001821	HSPB11	chr1:53921560-53946292	GFP	IFNL3	OK	44.7994	47.8082	0.0937797	0.404397	0.4814	0.999968	no
XLOC_001822	XLOC_001822	LDLRAD1	chr1:54007297-54018186	GFP	IFNL3	NOTEST	0.10459	0.0739799	-0.499532	0	1	1	no
XLOC_001823	XLOC_001823	TMEM59	chr1:54026680-54112519	GFP	IFNL3	OK	36.2535	38.6439	0.0921175	0.284562	0.62095	0.999968	no
XLOC_001824	XLOC_001824	CDCP2	chr1:54138994-54153006	GFP	IFNL3	NOTEST	0	0.00482187	inf	0	1	1	no
XLOC_001825	XLOC_001825	CYB5RL	chr1:54169651-54200073	GFP	IFNL3	OK	1.54775	1.64493	0.0878475	0.311916	0.5838	0.999968	no
XLOC_001826	XLOC_001826	SSBP3	chr1:54225430-54406395	GFP	IFNL3	OK	5.11291	5.04718	-0.0186687	-0.0781587	0.89505	0.999968	no
XLOC_001827	XLOC_001827	FAM151A	chr1:54542248-54634769	GFP	IFNL3	OK	0.821751	0.831681	0.0173291	0.0308417	0.95395	0.999968	no
XLOC_001828	XLOC_001828	PARS2	chr1:54756897-54764553	GFP	IFNL3	OK	3.87019	4.02287	0.0558186	0.219269	0.7102	0.999968	no
XLOC_001829	XLOC_001829	TTC22	chr1:54781078-54801268	GFP	IFNL3	NOTEST	0	0	0	0	1	1	no
XLOC_001830	XLOC_001830	DHCR24	chr1:54849626-54887690	GFP	IFNL3	OK	40.9588	41.4398	0.0168439	0.0832695	0.8876	0.999968	no
XLOC_001831	XLOC_001831	USP24	chr1:55066358-55215366	GFP	IFNL3	OK	7.48796	7.22793	-0.0509908	-0.22851	0.68495	0.999968	no
XLOC_001832	XLOC_001832	PPAP2B	chr1:56494746-56579584	GFP	IFNL3	OK	7.27505	8.31596	0.192925	0.848209	0.14245	0.999968	no
XLOC_001833	XLOC_001833	-	chr1:56619357-56619445	GFP	IFNL3	OK	35.9423	34.8141	-0.0460125	-0.0795287	0.8774	0.999968	no
XLOC_001834	XLOC_001834	C1orf168	chr1:56718803-56819696	GFP	IFNL3	NOTEST	0.00601407	0	#NAME?	0	1	1	no
XLOC_001835	XLOC_001835	C8B	chr1:56929209-56966140	GFP	IFNL3	NOTEST	0	0	0	0	1	1	no
XLOC_001836	XLOC_001836	DAB1	chr1:56997905-58250539	GFP	IFNL3	NOTEST	0	0	0	0	1	1	no
XLOC_001837	XLOC_001837	OMA1	chr1:58480701-58546799	GFP	IFNL3	OK	9.82382	8.54841	-0.200627	-0.762547	0.18565	0.999968	no
XLOC_001838	XLOC_001838	TACSTD2	chr1:58575422-58577494	GFP	IFNL3	NOTEST	0	0	0	0	1	1	no
XLOC_001839	XLOC_001839	MYSM1	chr1:58654738-58700075	GFP	IFNL3	OK	2.06493	1.69001	-0.289059	-0.985923	0.08255	0.999968	no
XLOC_001840	XLOC_001840	JUN	chr1:58780790-58784113	GFP	IFNL3	OK	6.68587	7.33175	0.133042	0.597814	0.30825	0.999968	no
XLOC_001841	XLOC_001841	HSD52	chr1:59131935-59146807	GFP	IFNL3	NOTEST	0	0	0	0	1	1	no
XLOC_001842	XLOC_001842	MIR4711	chr1:59296878-59762731	GFP	IFNL3	NOTEST	0	0	0	0	1	1	no
XLOC_017823	XLOC_017823	-	chr17:48874481-48874794	GFP	IFNL3	OK	2.50008	0.695212	-1.84645	-1.66115	0.01245	0.562488	no
XLOC_001844	XLOC_001844	C1orf87	chr1:59990393-60073770	GFP	IFNL3	NOTEST	0	0	0	0	1	1	no
XLOC_001845	XLOC_001845	LOC101926964	chr1:60659630-60825584	GFP	IFNL3	NOTEST	0	0.00488713	inf	0	1	1	no
XLOC_001846	XLOC_001846	NFIA-AS2	chr1:60940243-60970776	GFP	IFNL3	NOTEST	0	0	0	0	1	1	no
XLOC_001847	XLOC_001847	NFIA-AS1	chr1:61077273-61462788	GFP	IFNL3	NOTEST	0	0	0	0	1	1	no
XLOC_001848	XLOC_001848	TM2D1	chr1:61681046-61725423	GFP	IFNL3	OK	16.6961	14.7928	-0.174609	-0.601747	0.30185	0.999968	no
XLOC_001849	XLOC_001849	MIR3116-2	chr1:61742464-62163919	GFP	IFNL3	NOTEST	0	0	0	0	1	1	no
XLOC_001850	XLOC_001850	KANK4	chr1:62236164-62319412	GFP	IFNL3	NOTEST	0.0248353	0.0249263	0.00527419	0	1	1	no
XLOC_001851	XLOC_001851	DOCK7	chr1:62454725-62688368	GFP	IFNL3	OK	6.11851	5.74641	-0.0905195	-0.397065	0.4905	0.999968	no
XLOC_001852	XLOC_001852	LINC00466	chr1:63159082-63317230	GFP	IFNL3	NOTEST	0.0341439	0.0344893	0.0145214	0	1	1	no
XLOC_001853	XLOC_001853	FOXD3-AS1	chr1:63320883-63325126	GFP	IFNL3	OK	2.74656	2.04042	-0.428759	-0.924936	0.0963	0.999968	no
XLOC_001854	XLOC_001854	MIR6068	chr1:63326924-63326984	GFP	IFNL3	NOTEST	0	0	0	0	1	1	no
XLOC_001855	XLOC_001855	ITGB3BP	chr1:63440769-63523273	GFP	IFNL3	OK	26.7543	22.9538	-0.221038	-0.888644	0.11325	0.999968	no
XLOC_001856	XLOC_001856	ROR1-AS1	chr1:63774018-64181496	GFP	IFNL3	NOTEST	0.0597957	0.0407969	-0.551583	0	1	1	no
XLOC_001857	XLOC_001857	JAK1	chr1:64745094-64966504	GFP	IFNL3	OK	41.4198	38.6494	-0.0998775	-0.479006	0.40355	0.999968	no
XLOC_001858	XLOC_001858	LINC01359	chr1:64979576-65002476	GFP	IFNL3	NOTEST	0.012749	0	#NAME?	0	1	1	no
XLOC_001859	XLOC_001859	MIR3671	chr1:65057754-65057842	GFP	IFNL3	NOTEST	0	0	0	0	1	1	no
XLOC_001860	XLOC_001860	MIR101-1	chr1:65058433-65058508	GFP	IFNL3	NOTEST	0	0	0	0	1	1	no
XLOC_001861	XLOC_001861	LOC101927139	chr1:65792509-66374579	GFP	IFNL3	NOTEST	0	0	0	0	1	1	no
XLOC_001862	XLOC_001862	INSL5	chr1:66797740-66801259	GFP	IFNL3	NOTEST	0	0	0	0	1	1	no
XLOC_001863	XLOC_001863	WDR78	chr1:66812885-66924887	GFP	IFNL3	OK	0.573978	0.624889	0.122604	0.254109	0.65785	0.999968	no
XLOC_001864	XLOC_001864	SLC35D1	chr1:66999223-67054397	GFP	IFNL3	OK	5.49414	5.55301	0.0153764	0.0675713	0.9104	0.999968	no
XLOC_001865	XLOC_001865	C1orf141	chr1:67092175-67134971	GFP	IFNL3	NOTEST	0	0	0	0	1	1	no
XLOC_001866	XLOC_001866	SERBP1	chr1:67407809-67430462	GFP	IFNL3	OK	94.4652	99.2026	0.0705953	0.232848	0.687	0.999968	no
XLOC_001867	XLOC_001867	GNG12	chr1:67701463-68232714	GFP	IFNL3	OK	49.9498	38.7932	-0.364676	-1.65497	0.0044	0.278153	no
XLOC_001868	XLOC_001868	DIRAS3	chr1:67701463-68232714	GFP	IFNL3	NOTEST	0.0310591	0.0470891	0.600374	0	1	1	no
XLOC_001869	XLOC_001869	WLS	chr1:67701463-68232714	GFP	IFNL3	OK	4.30952	4.76701	0.145557	0.182403	0.73525	0.999968	no
XLOC_001870	XLOC_001870	MIR1262	chr1:67701463-68232714	GFP	IFNL3	NOTEST	0	0	0	0	1	1	no
XLOC_001871	XLOC_001871	RPE65	chr1:68428823-68449959	GFP	IFNL3	NOTEST	0	0	0	0	1	1	no
XLOC_001872	XLOC_001872	DEPDC1	chr1:68474151-68538627	GFP	IFNL3	OK	12.1266	9.38965	-0.369033	-1.63552	0.00545	0.324807	no
XLOC_001873	XLOC_001873	LRRC40	chr1:70144801-70205678	GFP	IFNL3	OK	13.5234	12.4332	-0.121259	-0.500581	0.37765	0.999968	no
XLOC_001874	XLOC_001874	ANKRD13C	chr1:70259001-70354734	GFP	IFNL3	OK	6.48236	6.63124	0.0327584	0.108374	0.85285	0.999968	no
XLOC_001875	XLOC_001875	PTGER3	chr1:70852352-71081289	GFP	IFNL3	NOTEST	0	0	0	0	1	1	no
XLOC_001876	XLOC_001876	ZRANB2	chr1:70852352-71081289	GFP	IFNL3	OK	10.6147	9.6294	-0.140546	-0.618742	0.2828	0.999968	no
XLOC_001877	XLOC_001877	MIR186	chr1:70852352-71081289	GFP	IFNL3	NOTEST	0	0	0	0	1	1	no
XLOC_001878	XLOC_001878	NEGR1	chr1:71402941-72282594	GFP	IFNL3	NOTEST	0.00622331	0.00366364	-0.764404	0	1	1	no
XLOC_001879	XLOC_001879	NEGR1-IT1	chr1:71402941-72282594	GFP	IFNL3	NOTEST	0	0	0	0	1	1	no
XLOC_001880	XLOC_001880	LRRIQ3	chr1:74026017-74198187	GFP	IFNL3	OK	0.900118	0.703819	-0.354911	-0.916314	0.12085	0.999968	no
XLOC_001881	XLOC_001881	ERICH3	chr1:74568110-74673738	GFP	IFNL3	NOTEST	0	0	0	0	1	1	no
XLOC_001882	XLOC_001882	CRYZ	chr1:74705480-74766676	GFP	IFNL3	OK	87.5323	74.7905	-0.226961	-1.00113	0.0871	0.999968	no
XLOC_001883	XLOC_001883	SLC44A5	chr1:75100638-75611114	GFP	IFNL3	NOTEST	0.227648	0.253329	0.154208	0	1	1	no
XLOC_001884	XLOC_001884	DLSTP1	chr1:75724346-75763678	GFP	IFNL3	OK	0.952129	0.968515	0.0246177	0.0312175	0.95485	0.999968	no
XLOC_001885	XLOC_001885	ASB17	chr1:75918872-75932431	GFP	IFNL3	NOTEST	0	0	0	0	1	1	no
XLOC_001886	XLOC_001886	PIGK	chr1:77088981-77219447	GFP	IFNL3	OK	15.7895	14.3683	-0.136073	-0.626975	0.27025	0.999968	no
XLOC_001887	XLOC_001887	ZZZ3	chr1:77562367-77683542	GFP	IFNL3	OK	6.59209	6.65016	0.0126528	0.0470857	0.93675	0.999968	no
XLOC_001888	XLOC_001888	USP33	chr1:77695941-77759879	GFP	IFNL3	OK	12.2875	12.649	0.0418307	0.187665	0.7502	0.999968	no
XLOC_001889	XLOC_001889	-	chr1:77772964-77773048	GFP	IFNL3	OK	8.10523	5.42656	-0.578814	-0.546581	0.5147	0.999968	no
XLOC_001890	XLOC_001890	NEXN-AS1	chr1:77881347-77943893	GFP	IFNL3	NOTEST	0.0361034	0.031266	-0.20754	0	1	1	no
XLOC_001891	XLOC_001891	FUBP1	chr1:77944061-77979205	GFP	IFNL3	OK	49.6617	53.1517	0.0979813	0.492607	0.40095	0.999968	no
XLOC_001892	XLOC_001892	ADGRL4	chr1:78889763-79006810	GFP	IFNL3	NOTEST	0	0	0	0	1	1	no
XLOC_001893	XLOC_001893	LOC101927434	chr1:81513879-81557702	GFP	IFNL3	NOTEST	0	0	0	0	1	1	no
XLOC_001894	XLOC_001894	LINC01361	chr1:82973882-82986208	GFP	IFNL3	NOTEST	0	0	0	0	1	1	no
XLOC_001895	XLOC_001895	LOC101927587	chr1:83575788-83860996	GFP	IFNL3	NOTEST	0.00982411	0	#NAME?	0	1	1	no
XLOC_001896	XLOC_001896	LOC101927560	chr1:83575788-83860996	GFP	IFNL3	NOTEST	0.00877266	0.00684806	-0.357319	0	1	1	no
XLOC_001897	XLOC_001897	TTLL7	chr1:83869373-83999150	GFP	IFNL3	OK	1.52794	1.54086	0.0121557	0.0414658	0.9411	0.999968	no
XLOC_001898	XLOC_001898	-	chr1:84077296-84077903	GFP	IFNL3	NOTEST	0.310186	0.349183	0.170853	0	1	1	no
XLOC_001899	XLOC_001899	UOX	chr1:84364957-84397893	GFP	IFNL3	NOTEST	0.00713381	0	#NAME?	0	1	1	no
XLOC_001900	XLOC_001900	GNG5	chr1:84479236-84574480	GFP	IFNL3	OK	114.754	124.892	0.122136	0.471483	0.41975	0.999968	no
XLOC_001901	XLOC_001901	CTBS	chr1:84479236-84574480	GFP	IFNL3	OK	8.30061	8.08495	-0.0379796	-0.0612016	0.91245	0.999968	no
XLOC_001902	XLOC_001902	-	chr17:81391221-81391556	GFP	IFNL3	OK	0.446862	0.157419	-1.50522	-0.821484	0.12785	0.999968	no
XLOC_001903	XLOC_001903	LINC01555	chr1:84628229-84635020	GFP	IFNL3	NOTEST	0.0055462	0	#NAME?	0	1	1	no
XLOC_001904	XLOC_001904	SSX2IP	chr1:84643706-84690557	GFP	IFNL3	OK	7.12768	6.51754	-0.129104	-0.575484	0.3183	0.999968	no
XLOC_001905	XLOC_001905	-	chr17:81514179-81539774	GFP	IFNL3	NOTEST	0.130915	0.279408	1.09374	0	1	1	no
XLOC_001906	XLOC_001906	MCOLN2	chr1:84925582-84997122	GFP	IFNL3	OK	1.2432	1.45454	0.2265	0.720927	0.2098	0.999968	no
XLOC_001907	XLOC_001907	MCOLN3	chr1:85018081-85048540	GFP	IFNL3	OK	1.54707	1.34813	-0.198575	-0.602921	0.29205	0.999968	no
XLOC_001908	XLOC_001908	SYDE2	chr1:85157672-85201045	GFP	IFNL3	OK	0.434063	0.367739	-0.239222	-0.622637	0.2799	0.999968	no
XLOC_001909	XLOC_001909	C1orf52	chr1:85249953-85259672	GFP	IFNL3	OK	2.8439	2.9252	0.0406643	0.15374	0.7892	0.999968	no
XLOC_001910	XLOC_001910	BCL10	chr1:85265775-85278088	GFP	IFNL3	OK	8.11749	6.72304	-0.271919	-1.05234	0.07235	0.999968	no
XLOC_001911	XLOC_001911	DDAH1	chr1:85318484-85578363	GFP	IFNL3	OK	6.04825	5.68078	-0.0904286	-0.382709	0.50365	0.999968	no
XLOC_001912	XLOC_001912	ZNHIT6	chr1:85649422-85708507	GFP	IFNL3	OK	6.06492	6.10795	0.0101994	0.0366082	0.9501	0.999968	no
XLOC_001913	XLOC_001913	COL24A1	chr1:85729232-86156438	GFP	IFNL3	NOTEST	0.0164072	0.0302375	0.882005	0	1	1	no
XLOC_001914	XLOC_001914	ODF2L	chr1:86346823-86396342	GFP	IFNL3	OK	1.82431	1.64555	-0.148781	-0.534003	0.34265	0.999968	no
XLOC_001915	XLOC_001915	MIR7856	chr1:86346823-86396342	GFP	IFNL3	NOTEST	0	0	0	0	1	1	no
XLOC_001916	XLOC_001916	2015-09-01	chr1:86862444-86914424	GFP	IFNL3	OK	94.4098	81.7	-0.208601	-0.991867	0.0855	0.999968	no
XLOC_001917	XLOC_001917	LINC01364	chr1:87353525-87371655	GFP	IFNL3	NOTEST	0	0	0	0	1	1	no
XLOC_001918	XLOC_001918	PKN2-AS1	chr1:88537512-88836255	GFP	IFNL3	NOTEST	0	0.00531896	inf	0	1	1	no
XLOC_001919	XLOC_001919	GTF2B	chr1:88852637-88891618	GFP	IFNL3	OK	12.7427	14.0093	0.136711	0.57778	0.323	0.999968	no
XLOC_001920	XLOC_001920	CCBL2,GBP3,RBMXL1	chr1:88920910-89022866	GFP	IFNL3	OK	17.2035	18.6808	0.118852	0.487983	0.3939	0.999968	no
XLOC_007869	XLOC_007869	-	chr17:32380030-32380278	GFP	IFNL3	OK	0.775542	0.332942	-1.21993	-0.871021	0.26505	0.999968	no
XLOC_001922	XLOC_001922	-	chr1:89103108-89103189	GFP	IFNL3	OK	36.2832	24.5402	-0.564157	-0.766401	0.26615	0.999968	no
XLOC_001923	XLOC_001923	GBP2	chr1:89106132-89126159	GFP	IFNL3	OK	1.14848	1.25039	0.122652	0.437695	0.47065	0.999968	no
XLOC_001924	XLOC_001924	GBP7	chr1:89128322-89179785	GFP	IFNL3	NOTEST	0.0948965	0.0743035	-0.352924	0	1	1	no
XLOC_001925	XLOC_001925	-	chr17:57997548-57998178	GFP	IFNL3	OK	0.432838	0.185955	-1.21887	-1.08259	0.0386	0.961489	no
XLOC_001926	XLOC_001926	-	chr18:22798300-22800845	GFP	IFNL3	OK	1.19767	0.516156	-1.21435	-0.919686	0.1059	0.999968	no
XLOC_001927	XLOC_001927	LOC729930	chr1:89289257-89290362	GFP	IFNL3	NOTEST	0	0	0	0	1	1	no
XLOC_001928	XLOC_001928	FLJ27354	chr1:89524550-89719535	GFP	IFNL3	OK	0.456505	0.431426	-0.0815191	-0.0365138	0.9216	0.999968	no
XLOC_001929	XLOC_001929	-	chr1:89820127-89820941	GFP	IFNL3	OK	0.631493	0.634347	0.00650438	0.0107312	0.955	0.999968	no
XLOC_001930	XLOC_001930	GEMIN8P4	chr1:89993264-89994966	GFP	IFNL3	OK	1.4676	1.49189	0.023678	0.0706959	0.9011	0.999968	no
XLOC_001931	XLOC_001931	BARHL2	chr1:90712021-90717237	GFP	IFNL3	NOTEST	0	0	0	0	1	1	no
XLOC_001932	XLOC_001932	-	chr1:90830597-90831279	GFP	IFNL3	OK	0.586817	0.562708	-0.0605239	-0.0794799	0.9098	0.999968	no
XLOC_001933	XLOC_001933	-	chr1:90831602-90851631	GFP	IFNL3	OK	2.12839	1.63745	-0.378312	-0.87099	0.1343	0.999968	no
XLOC_001934	XLOC_001934	ZNF644	chr1:90891050-91022270	GFP	IFNL3	OK	5.89029	5.35775	-0.136714	-0.443346	0.43475	0.999968	no
XLOC_001935	XLOC_001935	HFM1	chr1:91260765-91404869	GFP	IFNL3	NOTEST	0.0965096	0.103369	0.0990548	0	1	1	no
XLOC_001936	XLOC_001936	TGFBR3	chr1:91680342-91906002	GFP	IFNL3	OK	3.02345	3.09242	0.0325391	0.135988	0.80935	0.999968	no
XLOC_001937	XLOC_001937	SETSIP	chr1:92074435-92075472	GFP	IFNL3	NOTEST	0.0154317	0	#NAME?	0	1	1	no
XLOC_001938	XLOC_001938	GLMN	chr1:92246397-92388199	GFP	IFNL3	OK	4.6429	4.278	-0.11809	-0.251792	0.6634	0.999968	no
XLOC_001939	XLOC_001939	GFI1	chr1:92474760-92486876	GFP	IFNL3	NOTEST	0.0587454	0.0325604	-0.851356	0	1	1	no
XLOC_001940	XLOC_001940	EVI5	chr1:92508695-92792404	GFP	IFNL3	OK	2.64464	2.65561	0.00597023	0.0201809	0.9727	0.999968	no
XLOC_001941	XLOC_001941	FAM69A	chr1:92832036-92961522	GFP	IFNL3	OK	17.1549	15.9557	-0.104554	-0.114783	0.84225	0.999968	no
XLOC_001942	XLOC_001942	TMED5	chr1:93149741-93180689	GFP	IFNL3	OK	13.3499	11.6373	-0.198076	-0.918629	0.11385	0.999968	no
XLOC_001943	XLOC_001943	LOC100131564	chr1:93180715-93345814	GFP	IFNL3	OK	1.64897	1.42639	-0.209195	-0.5065	0.3713	0.999968	no
XLOC_001944	XLOC_001944	BCAR3	chr1:93561740-93847150	GFP	IFNL3	OK	7.49622	7.70702	0.040011	0.165768	0.7699	0.999968	no
XLOC_001945	XLOC_001945	DNTTIP2,GCLM	chr1:93869126-93909638	GFP	IFNL3	OK	116.121	125.022	0.106553	0.456124	0.4436	0.999968	no
XLOC_001946	XLOC_001946	ABCA4	chr1:93992837-94121149	GFP	IFNL3	NOTEST	0.0307811	0.0221396	-0.475419	0	1	1	no
XLOC_001947	XLOC_001947	ARHGAP29	chr1:94168906-94280356	GFP	IFNL3	OK	10.1014	9.10633	-0.149609	-0.597347	0.29645	0.999968	no
XLOC_001948	XLOC_001948	F3	chr1:94529175-94541857	GFP	IFNL3	OK	1.38053	1.04994	-0.394923	-1.16816	0.04025	0.97232	no
XLOC_001949	XLOC_001949	-	chr1:94623241-94623915	GFP	IFNL3	OK	0.412224	0.207608	-0.989564	-1.03252	0.08245	0.999968	no
XLOC_001950	XLOC_001950	-	chr1:94624114-94624612	GFP	IFNL3	OK	0.285529	0.41625	0.543812	0.443872	0.391	0.999968	no
XLOC_001951	XLOC_001951	LINC01057	chr1:94657532-94820281	GFP	IFNL3	OK	3.67357	2.87564	-0.353301	-1.10431	0.0528	0.999968	no
XLOC_001952	XLOC_001952	MIR378G	chr1:94657532-94820281	GFP	IFNL3	NOTEST	0	0	0	0	1	1	no
XLOC_001953	XLOC_001953	CNN3	chr1:94896948-94927223	GFP	IFNL3	OK	49.9046	57.4212	0.202411	0.980556	0.08775	0.999968	no
XLOC_001954	XLOC_001954	ALG14	chr1:94982722-95072951	GFP	IFNL3	OK	13.985	12.5513	-0.156045	-0.616402	0.27855	0.999968	no
XLOC_001955	XLOC_001955	LOC101928118	chr1:95092516-95247225	GFP	IFNL3	NOTEST	0.0575974	0.0740451	0.362399	0	1	1	no
XLOC_001956	XLOC_001956	LOC101928241	chr1:96254068-96374125	GFP	IFNL3	NOTEST	0	0	0	0	1	1	no
XLOC_001957	XLOC_001957	-	chr1:96678790-96679069	GFP	IFNL3	OK	15.2259	11.2527	-0.436248	-1.07015	0.0918	0.999968	no
XLOC_001958	XLOC_001958	DPYD	chr1:97077743-97921059	GFP	IFNL3	OK	2.89573	2.82729	-0.0345064	-0.111162	0.8453	0.999968	no
XLOC_001959	XLOC_001959	MIR137,MIR137HG	chr1:97987999-98049693	GFP	IFNL3	NOTEST	0.0246539	0.0347476	0.495097	0	1	1	no
XLOC_001960	XLOC_001960	MIR2682	chr1:97987999-98049693	GFP	IFNL3	NOTEST	0	0	0	0	1	1	no
XLOC_001961	XLOC_001961	LPPR5	chr1:98890244-99148852	GFP	IFNL3	NOTEST	0	0.00819985	inf	0	1	1	no
XLOC_001962	XLOC_001962	LOC101928270	chr1:99472419-99487804	GFP	IFNL3	NOTEST	0	0	0	0	1	1	no
XLOC_001963	XLOC_001963	MIR548N	chr1:99516983-99766641	GFP	IFNL3	NOTEST	0	0	0	0	1	1	no
XLOC_001964	XLOC_001964	FRRS1	chr1:99516983-99766641	GFP	IFNL3	OK	5.53432	5.62344	0.0230467	0.0670501	0.9096	0.999968	no
XLOC_001965	XLOC_001965	-	chr1:99969302-99969786	GFP	IFNL3	OK	0.828499	0.809748	-0.0330271	-0.0544462	0.94995	0.999968	no
XLOC_001966	XLOC_001966	SASS6	chr1:100083545-100133095	GFP	IFNL3	OK	3.69614	3.29485	-0.165805	-0.611766	0.2906	0.999968	no
XLOC_001967	XLOC_001967	LRRC39	chr1:100133149-100178273	GFP	IFNL3	OK	0.35921	0.433255	0.270392	0.259343	0.61885	0.999968	no
XLOC_001968	XLOC_001968	DBT	chr1:100186921-100249853	GFP	IFNL3	OK	6.73516	6.44931	-0.0625675	-0.153667	0.78845	0.999968	no
XLOC_001969	XLOC_001969	RTCA-AS1	chr1:100264741-100292769	GFP	IFNL3	NOTEST	0.2524	0.24457	-0.0454669	0	1	1	no
XLOC_001970	XLOC_001970	LINC01349	chr1:100627049-100647004	GFP	IFNL3	NOTEST	0	0	0	0	1	1	no
XLOC_001971	XLOC_001971	EXTL2	chr1:100872371-100895482	GFP	IFNL3	OK	7.25187	6.78989	-0.0949636	-0.397502	0.48955	0.999968	no
XLOC_001972	XLOC_001972	DPH5	chr1:100896075-101025806	GFP	IFNL3	OK	17.6075	16.0506	-0.133567	-0.439978	0.44505	0.999968	no
XLOC_001973	XLOC_001973	LOC101928370	chr1:101234872-101236528	GFP	IFNL3	NOTEST	0	0	0	0	1	1	no
XLOC_001974	XLOC_001974	OLFM3	chr1:101802566-101997234	GFP	IFNL3	NOTEST	0	0	0	0	1	1	no
XLOC_001975	XLOC_001975	COL11A1	chr1:102876466-103108496	GFP	IFNL3	OK	0.691675	0.770723	0.156119	0.583903	0.32235	0.999968	no
XLOC_001976	XLOC_001976	LOC101928436	chr1:103418078-103525483	GFP	IFNL3	NOTEST	0	0	0	0	1	1	no
XLOC_001977	XLOC_001977	AMY1A	chr1:103687417-103696451	GFP	IFNL3	NOTEST	0	0	0	0	1	1	no
XLOC_001978	XLOC_001978	LOC101928476	chr1:105589693-105618935	GFP	IFNL3	NOTEST	0	0	0	0	1	1	no
XLOC_001979	XLOC_001979	VAV3	chr1:107571159-107994607	GFP	IFNL3	OK	24.9469	23.653	-0.0768378	-0.365764	0.53115	0.999968	no
XLOC_001980	XLOC_001980	SLC25A24	chr1:108134721-108200358	GFP	IFNL3	OK	23.0505	18.5681	-0.31197	-1.44789	0.0102	0.496106	no
XLOC_001981	XLOC_001981	NBPF4	chr1:108223340-108244081	GFP	IFNL3	NOTEST	0.00428556	0.00775496	0.855636	0	1	1	no
XLOC_001982	XLOC_001982	HENMT1	chr1:108648287-108661526	GFP	IFNL3	OK	3.70727	2.8129	-0.398303	-1.38173	0.0175	0.673344	no
XLOC_001983	XLOC_001983	AKNAD1	chr1:108815897-108858524	GFP	IFNL3	NOTEST	0.0278604	0.0228817	-0.284019	0	1	1	no
XLOC_001984	XLOC_001984	CLCC1	chr1:108876980-108963499	GFP	IFNL3	OK	12.5688	12.4966	-0.00830426	-0.0303058	0.9574	0.999968	no
XLOC_001985	XLOC_001985	TAF13,WDR47	chr1:108970215-109078609	GFP	IFNL3	OK	15.7314	12.6628	-0.313051	-0.999076	0.088	0.999968	no
XLOC_001986	XLOC_001986	TMEM167B	chr1:109087870-109096932	GFP	IFNL3	OK	0.852791	0.643278	-0.40675	-0.648541	0.2625	0.999968	no
XLOC_001987	XLOC_001987	C1orf194	chr1:109105950-109113857	GFP	IFNL3	NOTEST	0	0	0	0	1	1	no
XLOC_001988	XLOC_001988	PSRC1	chr1:109279485-109283168	GFP	IFNL3	OK	8.60023	8.4086	-0.0325081	-0.138223	0.80985	0.999968	no
XLOC_001989	XLOC_001989	MYBPHL	chr1:109292364-109307041	GFP	IFNL3	NOTEST	0.00727635	0.0068851	-0.0797388	0	1	1	no
XLOC_001990	XLOC_001990	SORT1	chr1:109309565-109397941	GFP	IFNL3	OK	6.25347	5.21843	-0.26104	-1.18321	0.0388	0.962551	no
XLOC_001991	XLOC_001991	PSMA5	chr1:109399030-109426486	GFP	IFNL3	OK	99.6026	108.109	0.118227	0.487926	0.39325	0.999968	no
XLOC_001992	XLOC_001992	AMIGO1	chr1:109504280-109509714	GFP	IFNL3	OK	0.701727	0.616548	-0.186695	-0.531753	0.3507	0.999968	no
XLOC_001993	XLOC_001993	GNAT2	chr1:109603266-109613083	GFP	IFNL3	NOTEST	0.105279	0.126475	0.26464	0	1	1	no
XLOC_001994	XLOC_001994	GSTM3	chr1:109733931-109741038	GFP	IFNL3	OK	2.73377	2.46334	-0.150274	-0.606261	0.29595	0.999968	no
XLOC_001995	XLOC_001995	EPS8L3	chr1:109750079-109764022	GFP	IFNL3	OK	6.51617	6.86981	0.076248	0.326724	0.57135	0.999968	no
XLOC_001996	XLOC_001996	ALX3	chr1:110059382-110070700	GFP	IFNL3	OK	0.359229	0.268528	-0.41983	-0.442582	0.4387	0.999968	no
XLOC_001997	XLOC_001997	-	chr18:57803616-57804305	GFP	IFNL3	NOTEST	0.11747	0.239322	1.02666	0	1	1	no
XLOC_001998	XLOC_001998	LOC440600	chr1:110286375-110339171	GFP	IFNL3	NOTEST	0.120326	0.0926696	-0.376779	0	1	1	no
XLOC_001999	XLOC_001999	SLC16A4	chr1:110362850-110391082	GFP	IFNL3	OK	45.416	45.8065	0.0123526	0.0583796	0.9207	0.999968	no
[truncated: 297,901+ more rows]

## Sheet: Sig and 2fold
	wt			p70s			k154e			IFNL3		wt p70s k154e	k154e wt	k154e	wt	p70s		unique ifnl
IFI27	8.68801		IFI27	8.09241		OAS2	9.49284		IFI27	9.50906		IFI27	UBA7	APOL3	MIR4458,MIR4458HG	C15orf48		IFI27
MX1	7.51407		MX1	6.82556		IFI27	9.41296		OAS2	9.40831		MX1	DHX58	EPSTI1				MX1
OAS2	7.49889		IFI6	6.61419		MX1	8.95722		TMEM258	9.29603		OAS2	STAT2	GMPR				OAS2
ISG15	7.15906		ISG15	6.59701		ISG15	8.04063		MX1	8.9226		ISG15	TLR3	TNFSF13B				ISG15
IFI6	7.02003		OAS2	6.47881		IFITM1	7.60178		ISG15	8.17093		IFI6	CCL5	TNFSF10				IFI6
BST2	6.44162		BST2	5.86652		BST2	7.51467		IFITM1	7.6647		BST2	TRIM21	CYP2J2				BST2
IFITM1	6.31515		IFITM1	5.6027		IFI6	7.51005		BST2	7.5346		IFITM1	IFITM2	RASGRP3				IFITM1
IFIT1	5.51441		IFIT1	4.62626		CMPK2	7.50339		IFI6	7.52246		IFIT1	IFIT5	THEMIS2				IFIT1
CMPK2	5.18996		LAMP3	4.30071		LAMP3	6.96654		CMPK2	7.44903		CMPK2	DDX58,TOPORS	LMO2				CMPK2
LAMP3	4.90224		CMPK2	4.278		IFIT1	6.9308		IFIT1	6.86388		LAMP3	TAPBPL	HRASLS2				LAMP3
OASL	4.88563		OASL	4.00308		TRIM22	6.76721		LAMP3	6.85387		OASL	PIK3AP1	PPM1K				OASL
TRIM22	4.40518		LGALS9	3.66801		OASL	6.72874		OASL	6.69082		TRIM22	PML	RPPH1				TRIM22
UBA7	4.39529		TRIM22	3.4432		IFIT3	6.1535		TRIM22	6.59752		LGALS9	C1R	PLA1A				UBA7
LGALS9	4.37735		IFIT3	3.19341		UBA7	6.05667		IFIT3	6.0112		IFIT3	MAPK8IP2	LOC101929723				LGALS9
IFIT3	4.09202		DDX60	3.11395		LGALS9	5.92922		UBA7	5.96615		IFI16	TRIM25	NANS				IFIT3
IFI16	3.53315		IFI16	3.05424		APOL3	5.27939		LGALS9	5.9429		DDX60	FLT3LG	IDO1				IFI16
MIR4458,MIR4458HG	3.46002		PARP9	2.69789		IFI16	5.2563		IFI16	5.16894		PARP9	TNFRSF10D	RMRP				MIR4458,MIR4458HG
DDX60	3.43405		HELZ2	2.67714		DHX58	4.98544		APOL3	5.13818		HELZ2		CD274				DDX60
DHX58	3.26036		IFIH1	2.53093		IFIT2	4.72627		DHX58	5.03994		IFITM3		PNPT1				DHX58
PARP9	3.14521		IFITM3	2.5122		SAMD9L	4.52584		SAMD9L	4.44473		IFIH1		ZNFX1				PARP9
HELZ2	3.07182		HERC6	2.4076		IFIH1	4.42221		IFIT2	4.42759		SAMD9L		SELL				HELZ2
IFITM3	2.99325		SAMD9L	2.39246		DDX60	4.3969		HELZ2	4.37468		BATF2		ADGRE1				IFITM3
IFIH1	2.92321		IRF9	2.31468		BATF2	4.33368		IFIH1	4.36798		HCP5		NMI				IFIH1
SAMD9L	2.8494		HCP5	2.27755		HELZ2	4.29597		BATF2	4.3641		OAS3		TDRD7				SAMD9L
BATF2	2.77866		BATF2	2.18542		PLEKHA4	4.23174		DDX60	4.36349		HERC6		C5orf56				BATF2
HCP5	2.75829		OAS3	2.16742		PARP9	4.09019		PLEKHA4	4.08661		PARP12		RNF213				HCP5
OAS3	2.62098		PARP12	2.09047		EPSTI1	4.05358		PARP9	4.03545		IRF9		TMEM229B				OAS3
HERC6	2.60823		SAMD9	2.08232		IFITM3	4.04825		EPSTI1	4.02882		IFI35		MT2A				HERC6
PARP12	2.52571		IFI35	2.01645		SAMD9	3.70608		IFITM3	3.99954		PSMB9		ISG20				PARP12
IRF9	2.48732		PLEKHA4	1.99902		GBP1	3.6991		SAMD9	3.63009		RARRES3		HLA-E				IRF9
IFI35	2.46769		DTX3L	1.9205		PSMB9	3.62589		PSMB9	3.59455		DTX3L		PHF11,SETDB2				IFI35
PSMB9	2.46033		RARRES3	1.88677		TRANK1	3.52715		PARP12	3.53923		PLEKHA4		HDX				PSMB9
RARRES3	2.3769		HLA-F	1.88138		OAS3	3.50028		GBP1	3.52246		OAS1		RN7SK				RARRES3
DTX3L	2.3117		PSMB9	1.8579		HERC5	3.46345		HERC5	3.51965		SAMD9		ADAR				DTX3L
PLEKHA4	2.29526		OAS1	1.85246		RARRES3	3.45946		HCP5	3.4837		SP110		MAP2				PLEKHA4
OAS1	2.26669		LGALS3BP	1.77372		PARP12	3.45701		OAS3	3.4422		HLA-F		TMEM173				OAS1
SAMD9	2.17216		SP110	1.70504		HCP5	3.41222		IFI35	3.39538		HERC5		IRF1				SAMD9
SP110	2.14702		HSH2D	1.67896		IFI35	3.37873		TRANK1	3.39069		LGALS3BP		MYD88				SP110
HLA-F	2.11934		HERC5	1.6505		HSH2D	3.32699		RARRES3	3.34789		IFIT2		CEACAM1				HLA-F
HERC5	2.10601		SP140L	1.57735		APOL6	3.27656		DTX3L	3.23126		UBE2L6		MDK				HERC5
LGALS3BP	2.10136		UBE2L6	1.56482		DTX3L	3.27479		HERC6	3.22828		TRANK1		ATRIP,TREX1				LGALS3BP
IFIT2	2.06858		IFIT2	1.56388		SP140L	3.22331		HSH2D	3.19014		NLRC5		LOC100419583				IFIT2
UBE2L6	2.05418		TRANK1	1.50684		SP110	3.21682		UBE2L6	3.1595		PSMB8		BTN3A3				UBE2L6
TRANK1	1.95409		STAT1	1.45727		HERC6	3.2148		SP110	3.15835		PLSCR1		CMTR1				TRANK1
NLRC5	1.90813		HLA-B,HLA-C	1.4533		UBE2L6	3.18892		APOL6	3.11469		HSH2D		ZMYND15				NLRC5
PSMB8	1.84863		PLSCR1	1.45142		SERPING1	3.08368		SP140L	3.08966		STAT1		OGFR				PSMB8
PLSCR1	1.79584		PARP14	1.42706		NLRC5	3.07203		HLA-F	3.02357		APOL6		CDK18				PLSCR1
HSH2D	1.78329		SERPING1	1.42629		OAS1	3.05133		OAS1	3.02137		SP140L		C1S				HSH2D
STAT1	1.76121		-	1.42103		HLA-F	2.99691		TNFSF13B	2.98655		GBP1		TRIM38				STAT1
APOL6	1.74791		GBP1	1.4157		GMPR	2.88045		NLRC5	2.96685		PARP14		TRIM5				APOL6
SP140L	1.74013		PSMB8	1.41114		DDX60L	2.84715		SERPING1	2.96568		CFB		PSME1				SP140L
GBP1	1.73743		CFB	1.38025		TNFSF13B	2.84523		-	2.89531		HLA-B,HLA-C		NT5C3A				GBP1
PARP14	1.71456		LAP3	1.35697		USP18	2.82225		USP18	2.81726		SAMHD1		ACY3				PARP14
CFB	1.71293		SAMHD1	1.28215		-	2.80119		DDX60L	2.81176		USP18		PCK1				CFB
HLA-B,HLA-C	1.66966		APOL6	1.28178		PARP14	2.76498		PARP14	2.76645		TAP1		LY6E				HLA-B,HLA-C
SAMHD1	1.65894		DDX60L	1.28083		IRF9	2.75897		IRF9	2.76443		LAP3		HLA-A				SAMHD1
USP18	1.65617		RN7SL2	1.26337		RN7SL2	2.73099		GMPR	2.74035		DDX60L		PSMB10				USP18
TAP1	1.6554		-	1.24868		TNFSF10	2.70626		TAP1	2.69557		SERPING1		ODF3B,SCO2,TYMP				TAP1
LAP3	1.64815		NLRC5	1.24763		SAMHD1	2.66822		TLR3	2.68767		RN7SL1		BTN3A1				LAP3
DDX60L	1.59244		B2M	1.22518		PSMB8	2.64898		CYP2J2	2.66121		RN7SL2		APOL2				DDX60L
SERPING1	1.57942		USP18	1.216		APOL1	2.64588		SAMHD1	2.64459		B2M		PCAT6				SERPING1
RN7SL1	1.52344		ANGPTL6	1.18147		TAP1	2.62947		LGALS3BP	2.63897		C19orf66		DANCR				RN7SL1
RN7SL2	1.50086		TAP1	1.17386		CFB	2.60738		PSMB8	2.60688		-						RN7SL2
B2M	1.48471		-	1.15208		TLR3	2.5546		TNFSF10	2.58036		APOL1						B2M
C19orf66	1.46776		APOL1	1.14602		LGALS3BP	2.55391		THEMIS2	2.5481		ANGPTL6						C19orf66
-	1.46293		EIF2AK2	1.13069		RN7SL1	2.54453		STAT1	2.53084		TAP2						-
APOL1	1.46167		C19orf66	1.10477		PIK3AP1	2.50001		STAT2	2.51974		SP100						APOL1
ANGPTL6	1.45274		RN7SL1	1.10247		STAT1	2.49534		CFB	2.51471		TRIM14						ANGPTL6
STAT2	1.43683		TAP2	1.07726		CYP2J2	2.47786		APOL1	2.51386		EIF2AK2						STAT2
TAP2	1.39274		-	1.04967		STAT2	2.4699		LMO2	2.50482		PSME2						TAP2
TLR3	1.38684		SP100	1.04928		RASGRP3	2.46282		PLSCR1	2.45003								TLR3
CCL5	1.37989		PSME2	1.04549		PLSCR1	2.44587		PIK3AP1	2.43109								CCL5
TRIM21	1.35189		TRIM14	1.00335		THEMIS2	2.40269		DDX58,TOPORS	2.32622								TRIM21
SP100	1.32971		C15orf48	-3.28267		LMO2	2.37907		LAP3	2.30066								SP100
TRIM14	1.32236					DDX58,TOPORS	2.36419		HLA-B,HLA-C	2.26079								TRIM14
-	1.31908					C19orf66	2.32771		TRIM21	2.22215								IFITM2
IFITM2	1.31778					LAP3	2.30404		RASGRP3	2.19939								EIF2AK2
EIF2AK2	1.28655					TRIM21	2.3004		C19orf66	2.19423								IFIT5
IFIT5	1.25549					HRASLS2	2.23592		TAP2	2.15362								DDX58,TOPORS
DDX58,TOPORS	1.24548					HLA-B,HLA-C	2.21745		IFITM2	2.15348								TAPBPL
TAPBPL	1.17413					PPM1K	2.14599		PLA1A	2.10687								PIK3AP1
PIK3AP1	1.12211					TAP2	2.1439		ANGPTL6	2.08789								PSME2
PSME2	1.12192					ANGPTL6	2.12064		IDO1	2.07404								PML
PML	1.09899					SP100	2.09736		SP100	2.074								C1R
C1R	1.08229					RPPH1	2.04914		PPM1K	2.06883								MAPK8IP2
MAPK8IP2	1.05152					IFIT5	2.04683		HRASLS2	2.0298								TRIM25
TRIM25	1.0375					PLA1A	2.04547		IFIT5	1.97829								FLT3LG
FLT3LG	1.02453					IFITM2	2.03408		EIF2AK2	1.96858								TNFRSF10D
-	-1.02896					B2M	2.00165		B2M	1.96195								C15orf48
-	-1.06751					PML	1.95979		-	1.95999								APOL3
-	-1.07811					LOC101929723	1.95507		PML	1.94339								EPSTI1
TNFRSF10D	-1.19336					-	1.95166		PNPT1	1.90972								GMPR
						NANS	1.93525		TRIM14	1.90171								TNFSF13B
						IDO1	1.93227		C1R	1.84681								TNFSF10
						EIF2AK2	1.92683		C5orf56	1.83495								CYP2J2
						C1R	1.86457		NANS	1.8301								RASGRP3
						TRIM14	1.86165		LOC101929723	1.81586								THEMIS2
						RMRP	1.84568		TMEM229B	1.79302								LMO2
						CD274	1.83248		CD274	1.75652								HRASLS2
could remove no names						PNPT1	1.83017		MT2A	1.74925								PPM1K
						ZNFX1	1.77728		TAPBPL	1.74508								RPPH1
						SELL	1.76157		NMI	1.69181								PLA1A
						TRIM25	1.72999		-	1.65159								LOC101929723
						ADGRE1	1.70882		HDX	1.64464								NANS
						NMI	1.68063		TDRD7	1.63422								IDO1
						TDRD7	1.65095		PHF11,SETDB2	1.62281								RMRP
						C5orf56	1.63805		ADGRE1	1.60757								CD274
						RNF213	1.61945		ZNFX1	1.59339								PNPT1
						TMEM229B	1.61459		HLA-E	1.58981								ZNFX1
						MT2A	1.59899		TRIM25	1.58353								SELL
						PSME2	1.5976		SELL	1.57277								ADGRE1
						ISG20	1.59461		ISG20	1.5554								NMI
						HLA-E	1.5943		PSME2	1.53265								TDRD7
						TAPBPL	1.59107		CCL5	1.52046								C5orf56
						PHF11,SETDB2	1.56936		-	1.49079								RNF213
						FLT3LG	1.56411		ADAR	1.43151								TMEM229B
						HDX	1.55919		MDK	1.42773								MT2A
						-	1.54369		-	1.4235								ISG20
						RN7SK	1.51432		RNF213	1.42278								HLA-E
						CCL5	1.48874		TMEM173	1.37749								PHF11,SETDB2
						ADAR	1.44182		IRF1	1.37018								HDX
						MAP2	1.4356		MYD88	1.32474								RN7SK
						TMEM173	1.39868		ATRIP,TREX1	1.31224								ADAR
						IRF1	1.3924		FLT3LG	1.31099								MAP2
						MYD88	1.37647		MAP2	1.3098								TMEM173
						CEACAM1	1.36524		CEACAM1	1.30968								IRF1
						MDK	1.35992		LOC100419583	1.28875								MYD88
						ATRIP,TREX1	1.32671		CMTR1	1.23832								CEACAM1
						LOC100419583	1.32426		ODF3B,SCO2,TYMP	1.21728								MDK
						-	1.32157		C1S	1.21226								ATRIP,TREX1
						BTN3A3	1.28437		CDK18	1.18068								LOC100419583
						CMTR1	1.27032		PSMB10	1.18003								BTN3A3
						MAPK8IP2	1.246		TRIM38	1.16531								CMTR1
						ZMYND15	1.222		OGFR	1.16233								ZMYND15
						OGFR	1.21771		LY6E	1.15881								OGFR
						CDK18	1.19184		HLA-A	1.14281								CDK18
						C1S	1.18942		MAPK8IP2	1.1255								C1S
						TRIM38	1.17959		PSME1	1.12536								TRIM38
						-	1.15455		NT5C3A	1.12294								TRIM5
						TRIM5	1.14764		BTN3A3	1.10107								PSME1
						PSME1	1.14648		TRIM5	1.10094								NT5C3A
						NT5C3A	1.14371		ACY3	1.04322								ACY3
						ACY3	1.14066		BTN3A1	1.01071								PCK1
						PCK1	1.10399		HES4	1.00095								LY6E
						LY6E	1.09873		GIP	-1.00868								HLA-A
						HLA-A	1.09735		LINC00641	-1.01157								PSMB10
						PSMB10	1.09669		-	-1.03602								ODF3B,SCO2,TYMP
						ODF3B,SCO2,TYMP	1.08578		-	-1.15489								BTN3A1
						BTN3A1	1.07463		DANCR	-1.24002								APOL2
						APOL2	1.00372		GNG2	-1.28584								PCAT6
						-	-1.15451		TNFRSF10D	-1.53377								DANCR
						PCAT6	-1.25887		C15orf48	-2.95594								TMEM258
						-	-1.26137											HES4
						DANCR	-1.3144											GIP
						TNFRSF10D	-1.60368											LINC00641
																		GNG2
